# Supplementary material for: Bacterial clonal diagnostics as a tool for evidence-based empiric antibiotic selection
Source: PLoS One. 2017 Mar 28;12(3):e0174132. doi: 10.1371/journal.pone.0174132 (PMC5369764; doi:10.1371/journal.pone.0174132)
Supplement: S1 Dataset — Following variables are listed: ID (isolate’s name in UW collection), clonotype (septatype), resistance to seven antibiotics (AMP, ampicillin, CZ, cefazolin, CTR, ceftriaxone, T/S, trimethoprim/sulfamethoxazole, CIP, ciprofloxacin, NIT, nitrofurantoin, FOS, fosfomycin). Resistance is given in ‘1’ for resistant, ‘0’ for susceptible, ‘.’ for missing data. (XLSX) [file pone.0174132.s005.xlsx]

## Sheet: dataset
ID	Clonotype	Resistant to antibiotics (measured by disk diffusion method): 1 - resistant, 0 - sensitive
		AMP-R	CZ-R	CTR-R	T/S-R	CIP-R	NIT-R	FOS-R
d001-01	360	0	0	0	0	0	0	0
d001-03	571	1	0	0	0	0	0	0
d001-06	620	1	0	0	1	0	0	0
d001-13	620	1	0	0	1	0	0	0
d002-05	330	0	0	0	0	0	0	0
d002-06	271	0	0	0	0	0	0	0
d002-07	561	1	1	1	0	1	1	0
d002-08	760	0	0	0	0	0	0	0
d002-10	511	0	0	0	0	0	0	0
d002-19	530	1	0	0	0	0	0	0
d003-01.1	731	0	0	0	0	0	1	0
d003-01.2	530	1	0	0	0	0	0	0
d003-02	571	0	0	0	0	0	1	0
d003-03	571	0	0	0	1	0	0	0
d003-04	571	0	0	0	1	1	0	0
d003-05.2	761	0	0	0	0	0	0	0
d003-05.3	530	0	0	0	0	0	0	0
d003-06	530	0	0	0	0	0	0	0
d003-07.1	620	0	0	0	0	0	0	0
d003-07.2	530	0	0	0	0	0	0	0
d003-08	530	0	0	0	0	0	0	.
d003-09	561	1	1	0	1	1	0	0
d003-10.2a	530	0	0	0	0	0	0	0
d004-01	560	1	1	1	1	0	0	0
d004-03	530	1	1	0	0	0	1	0
d004-04	560	0	0	0	0	0	1	0
d004-05	551	0	0	0	0	0	1	0
d004-12	760	0	0	0	0	0	0	0
d005-05	771	1	1	0	0	1	0	0
d005-09	571	1	1	0	0	1	0	0
d005-11	371	1	1	0	0	0	0	0
d005-14	530	0	0	0	0	0	0	0
d005-15	271	0	0	0	0	0	1	0
d005-16	371	0	0	0	1	0	0	0
d006-20	561	1	1	1	1	1	0	0
d007-01	261	0	0	0	0	0	1	0
d007-03	271	1	0	0	0	1	0	0
d007-10	271	1	0	0	0	0	1	0
d007-11	721	1	0	0	0	1	1	0
d007-14	760	1	1	0	1	0	0	0
d007-16	371	1	1	0	1	1	1	0
d007-17	620	1	1	0	0	1	1	0
d007-18	771	1	0	0	0	0	0	0
d008-02	530	0	0	0	0	0	0	0
d008-03	561	1	0	0	1	1	0	0
d008-04	271	1	0	0	1	0	0	0
d008-05	360	0	0	0	0	0	0	0
d008-06.2	361	1	0	0	0	0	0	1
d008-07	760	0	0	0	0	0	0	0
d008-09	131	0	0	0	0	0	0	0
d008-10	271	1	0	0	0	0	0	0
d008-11	721	0	0	0	0	0	0	0
d008-12	721	0	0	0	0	0	0	.
d008-13	360	1	0	0	0	0	0	0
d008-14	760	0	0	0	0	0	0	.
d008-15	530	0	0	0	0	0	0	0
d008-16	260	1	0	0	0	0	1	0
d008-17	751	0	0	0	0	0	0	0
d008-18	530	1	0	0	0	0	0	0
d008-20	721	1	0	0	1	0	0	0
d008-21	271	0	0	0	0	0	0	0
d008-22	520	0	0	0	0	0	0	0
d029-07	361	0	0	0	0	0	0	0
d029-10	630	0	0	0	0	0	0	0
d029-11	620	1	1	0	1	0	1	0
d029-12.3	530	1	0	0	0	0	1	.
d029-23	371	0	0	0	0	0	0	0
d029-28.1	760	1	0	0	0	0	0	0
d029-34	261	0	0	0	0	0	0	.
d029-37.1	751	0	0	0	0	0	0	0
d029-40	731	0	0	0	0	0	0	0
d029-41	551	0	0	0	0	0	0	0
d029-45.1	731	1	0	0	0	0	0	0
d029-45.3	530	0	0	0	0	0	0	0
d029-46	500	0	0	0	1	0	0	0
d029-47.2	760	0	0	0	0	0	0	0
d029-51.1	661	0	0	0	0	0	0	.
d029-58	531	0	0	0	0	0	0	.
d029-63.1	271	1	1	1	0	0	0	0
d029-64.1	620	0	0	0	0	0	0	0
d029-66	530	0	0	0	0	0	0	0
d029-75.2	131	1	1	0	0	0	0	0
d029-76	760	0	0	0	0	0	0	0
d029-77.4	271	0	0	0	0	0	0	1
d029-79	271	1	0	0	1	0	.	0
d029-84	510	1	1	0	0	0	0	0
d029-86	171	0	0	0	0	0	0	0
d029-91	231	1	0	0	0	0	0	0
d029-92.1	661	1	1	0	0	0	0	0
d029-94	620	0	0	0	0	0	1	0
d029-97	620	0	0	0	0	0	1	0
d030-02.2	620	1	0	0	1	0	0	0
d030-08.3	660	0	0	0	0	0	0	0
d030-09	721	0	0	0	0	0	0	0
d030-100.1	561	0	0	0	0	0	0	0
d030-101	760	0	0	0	0	0	0	0
d030-102	620	1	0	0	0	0	0	0
d030-106.1	620	1	1	0	1	0	0	0
d030-107	771	1	0	0	1	0	0	0
d030-108	731	0	0	0	0	0	0	0
d030-15	520	1	0	0	1	0	0	0
d030-16	510	1	1	0	1	0	0	0
d030-18	361	1	1	1	0	0	0	0
d030-21	560	1	0	0	0	1	0	0
d030-22.1	560	1	0	0	0	1	0	0
d030-23	511	1	0	0	1	0	0	0
d030-27.1	570	0	0	0	0	0	0	0
d030-28	570	0	0	0	1	0	0	0
d030-31.1	761	0	0	0	0	0	0	0
d030-33.1	271	1	0	0	1	0	0	0
d030-40.1	771	1	0	0	1	0	0	0
d030-45	721	1	1	0	1	0	0	0
d030-48.2	771	0	0	0	1	0	0	0
d030-49.1	511	1	0	0	0	0	0	0
d030-51.1	760	0	0	0	0	0	0	0
d030-52.1	271	1	0	0	1	0	0	0
d030-60.2	350	1	1	0	1	0	0	0
d030-65.1	661	1	0	0	0	0	1	0
d030-66	620	1	0	0	0	0	0	0
d030-68	561	1	1	1	1	1	0	0
d030-77	661	0	0	0	0	0	0	0
d030-80.1	530	0	0	0	0	0	0	0
d030-81	760	0	0	0	0	0	0	0
d030-86.1	771	1	1	0	0	0	1	0
d030-86.2	771	0	0	0	0	0	0	0
d030-92	361	1	0	0	0	0	1	0
d030-95	570	1	0	0	1	0	0	0
d030-98	361	0	0	0	0	0	0	0
d037-01	561	1	0	0	0	1	0	0
d037-02	761	0	0	0	0	0	0	0
d037-03	620	1	0	0	0	0	0	0
d037-04	661	1	0	0	0	0	0	0
d037-05	511	0	0	0	0	0	0	0
d037-06	760	0	0	0	0	0	0	0
d037-07	760	0	0	0	0	0	0	0
d037-08	571	1	0	0	1	0	0	0
d037-09	511	0	0	0	0	0	0	0
d037-10	561	1	0	0	1	1	0	0
d037-11	561	1	0	0	1	1	0	0
d037-12	530	0	0	0	0	0	0	0
d037-13	721	0	0	0	0	0	0	0
d037-14	371	0	0	0	0	0	0	0
d037-15	721	0	0	0	0	0	0	0
d037-16	371	1	1	1	1	1	0	.
d037-17	760	0	0	0	0	0	0	0
d037-20	620	1	0	0	0	0	0	0
d037-21	530	1	1	0	0	0	0	0
d037-22	721	1	0	0	0	0	0	0
d037-23	721	0	0	0	0	0	0	0
d037-24	271	1	0	0	0	0	0	0
d037-25	271	1	0	0	0	0	0	0
d043-01	530	0	0	0	0	0	0	0
d043-02	531	0	0	0	0	0	0	0
d043-03	510	1	1	1	0	0	0	0
d043-04	721	0	0	0	0	0	0	0
d043-05	261	1	0	0	0	0	0	0
d043-06	751	1	1	0	0	1	0	0
d043-07	271	1	1	0	1	0	0	0
d043-08	620	0	0	0	1	0	0	0
d043-09	620	0	0	0	0	0	0	0
d043-10	510	1	0	0	0	0	0	0
d043-11	721	0	0	0	0	0	0	0
d043-12	561	1	1	0	1	1	0	0
d043-13	760	0	0	0	0	0	0	0
d043-14	510	1	1	0	0	0	0	0
d043-15	561	1	0	0	0	1	0	1
d043-16	620	1	0	0	0	0	0	0
d043-17	560	1	0	0	1	0	0	0
d043-18	661	0	0	0	0	0	0	0
d043-19	620	1	1	0	0	0	0	0
d043-20	271	1	0	0	1	0	1	0
d043-21	531	1	0	0	0	0	0	0
d043-22	271	0	0	0	0	0	0	0
d043-23	760	1	0	0	0	0	0	0
d043-24	131	0	0	0	0	0	0	0
d051-01	561	1	0	0	0	1	1	.
d051-02	530	1	0	0	0	0	0	.
d051-03	261	1	1	0	0	0	1	.
d051-04	620	1	1	0	1	0	0	.
d051-05	331	0	0	0	0	0	0	.
d051-06	571	1	1	0	0	0	0	.
d051-08	620	1	1	0	0	0	0	.
d051-09	530	0	0	0	0	0	0	.
d051-10	550	0	0	0	0	0	0	.
d051-11	271	1	0	0	1	0	0	.
d051-13	131	1	1	0	0	0	0	.
d051-14	361	0	0	0	0	0	1	.
d051-15	531	0	0	0	0	0	0	.
d051-16	760	1	1	0	0	0	0	.
d053-01	531	0	0	0	0	0	0	0
d053-02	630	0	1	0	0	0	0	0
d053-03	651	1	0	0	0	0	0	0
d053-04	361	0	0	0	0	0	0	1
d053-05	361	0	0	0	0	0	1	0
d053-06	530	0	0	0	0	0	0	0
d053-07	131	1	0	0	0	0	0	0
d053-08	530	0	0	0	0	0	0	0
d053-09	570	1	0	0	0	0	0	0
d053-11	561	1	0	0	0	1	0	0
d053-12.1	561	0	0	0	0	0	0	0
d053-13	711	0	0	0	0	0	0	0
d053-14	711	0	0	0	0	0	0	0
d053-15	760	0	0	0	0	0	0	0
d053-16	771	0	0	0	0	0	1	0
d053-17	371	1	1	1	1	1	1	0
d053-18	351	1	1	1	1	1	0	0
d053-19.1	360	1	1	0	1	1	0	0
d053-20	351	0	0	0	0	0	0	0
d053-21	530	0	0	0	0	0	0	0
d053-22	530	0	0	0	0	0	0	0
d053-23.1	731	1	0	0	0	0	0	.
d053-24	271	0	0	0	1	1	0	0
d053-25	131	0	0	0	0	0	0	0
d053-26	530	0	0	0	0	0	1	0
d053-27	620	1	0	0	0	0	0	0
d053-28.1	360	1	0	0	0	0	0	0
d053-29	760	0	0	0	0	0	0	0
d054-01	620	0	1	0	0	0	1	0
d054-02	760	0	0	0	0	0	0	0
d054-03	561	1	0	0	0	1	0	0
d054-04	620	0	0	0	0	0	0	0
d054-05	661	0	0	0	0	0	0	0
d054-06	531	0	0	0	0	0	0	0
d054-07	531	0	0	0	0	0	0	0
d054-08	771	0	0	0	0	0	0	0
d054-09	510	0	0	0	0	0	0	0
d054-10	511	0	0	0	0	0	0	0
d054-11	571	0	0	0	0	0	0	.
d054-13	361	0	0	0	1	1	0	0
d054-15	570	1	1	1	1	0	0	0
d054-16	721	0	0	0	0	0	0	0
d054-17	730	0	0	0	0	0	0	.
d054-18	561	0	0	0	0	1	1	0
d054-19	620	1	1	0	1	0	0	0
d056-01	721	0	0	0	0	0	0	0
d056-02	171	0	0	0	0	0	1	0
d056-03	530	1	1	0	1	0	0	1
d056-04	271	0	1	0	0	0	0	0
d056-05	731	0	0	0	0	0	0	0
d056-06	271	0	0	0	0	0	0	0
d056-07	721	0	0	0	0	0	0	0
d056-09	561	1	0	0	0	1	0	1
d056-10	271	0	0	0	0	0	1	0
d056-11	731	1	1	0	1	0	0	0
d056-13	361	0	0	0	0	0	0	0
d056-15	661	1	0	0	0	0	0	0
d056-17	561	1	1	0	1	1	0	0
d056-19	361	1	1	0	1	0	0	0
d056-20	361	1	0	0	0	0	0	0
d056-21	511	1	0	0	1	0	0	0
d056-22	561	1	1	0	0	1	0	.
d056-23	721	0	0	0	0	0	0	0
d057-01	620	1	0	0	0	0	0	0
d057-02	361	0	0	0	0	0	0	0
d057-03	761	0	0	0	0	0	0	0
d057-04	771	0	0	0	0	0	0	0
d057-05	661	1	1	0	0	0	0	0
d057-06	351	1	0	0	0	0	0	0
d057-07	271	1	1	0	1	0	0	0
d057-08	360	1	0	0	0	0	0	0
d057-09	760	1	0	0	0	0	0	0
d057-10	561	1	1	0	0	1	1	0
d057-11	531	0	0	0	0	0	0	0
d057-12	561	1	1	0	0	1	0	0
d057-13	360	1	1	0	0	0	0	.
d057-16	620	1	0	0	0	0	0	0
d057-17	620	0	0	0	0	0	0	0
d057-18	520	0	0	0	0	0	0	0
d057-19	760	0	0	0	0	0	0	0
d057-20.1	620	0	0	0	0	0	0	.
d057-21	721	0	0	0	0	0	0	.
d057-22	231	1	1	1	1	1	0	0
d057-23	271	1	0	0	0	0	0	0
d057-25	760	0	0	0	0	0	1	.
d059-01	531	0	0	0	0	0	0	0
d059-02	561	1	0	0	1	1	0	0
d059-03	260	0	0	0	0	0	0	0
d059-04	760	0	0	0	0	0	0	0
d059-05	561	1	1	1	1	1	0	0
d059-05.0.1	561	1	0	0	1	1	0	.
d059-06	171	0	0	0	0	0	0	0
d059-09	620	1	1	0	0	0	0	0
d059-10	131	1	1	0	0	0	0	0
d059-11	271	1	0	0	1	0	0	.
d059-12	361	0	0	0	0	0	0	0
d059-13	561	1	0	0	0	0	0	0
d059-14	721	0	0	0	0	0	0	0
d059-15	510	1	0	0	0	0	0	0
d059-16	760	0	0	0	0	0	0	0
d059-17	751	1	1	1	1	1	0	1
d059-17.0.1	530	1	0	0	1	1	0	.
d059-18	751	0	0	0	0	0	0	.
d059-19	530	1	0	0	1	0	0	0
d059-20	620	1	0	0	1	0	0	0
d059-21	271	1	0	0	1	1	0	0
d059-22	620	0	0	0	0	0	0	0
d059-23	620	1	1	1	1	1	0	1
d061-01	561	1	1	1	1	1	0	0
d061-02	600	0	0	0	0	0	0	0
d061-03	561	1	0	0	1	1	0	1
d061-06	531	1	0	0	0	0	0	0
d061-07	731	0	0	0	0	0	0	0
d061-08	620	1	0	0	0	0	0	0
d061-09	760	0	0	0	0	0	0	0
d061-10	561	1	1	0	1	1	0	0
d061-11	571	0	0	0	0	0	0	0
d061-12	721	0	0	0	0	0	0	0
d061-13	561	1	0	0	1	1	0	0
d061-15	721	1	0	0	0	0	0	0
d061-17	131	1	1	0	0	0	0	0
d061-19	530	0	0	0	0	0	0	0
d061-20	100	1	1	0	0	0	0	1
d061-22	721	1	0	0	0	0	1	0
d061-23	360	1	0	0	0	0	0	0
d061-24	620	1	0	0	0	0	0	0
d061-25	351	1	0	0	1	0	0	0
d061-26	300	1	0	0	0	0	0	0
d061-27	371	0	0	0	0	0	0	0
d061-28	371	1	0	0	0	0	0	0
d061-29	511	0	0	0	0	0	0	0
d061-31	530	0	0	0	0	0	0	0
d061-32	361	1	0	0	0	0	0	0
d061-32.2	260	1	0	0	0	0	0	.
d061-33	131	0	0	0	0	0	0	0
d061-34	700	0	0	0	0	0	0	0
d061-35	271	1	0	0	1	1	0	1
d061-36	370	0	0	0	0	0	0	0
d061-37	751	0	0	0	0	0	0	0
d061-38	530	0	0	0	0	0	0	0
d061-40	500	0	0	0	0	0	0	0
d061-41	271	1	0	0	1	0	0	0
d061-42	511	0	0	0	0	0	0	0
d064-01	271	1	0	0	0	0	0	0
d064-02	731	1	0	0	0	0	1	0
d064-03	721	0	0	0	0	0	0	0
d064-04	361	0	0	0	0	0	1	0
d064-05	731	1	0	0	0	0	1	0
d064-07	371	1	0	0	0	0	0	0
d064-08	760	0	0	0	0	0	0	0
d064-09	620	0	0	0	0	0	0	.
d064-10	760	0	0	0	0	0	0	0
d064-11	271	0	0	0	1	0	0	0
d064-12	360	1	0	0	0	0	0	0
d064-13	520	1	0	0	0	0	0	0
d064-14	760	0	0	0	0	0	0	0
d064-15	721	1	1	0	1	0	0	0
G001	360	0	0	0	0	0	0	.
G002	721	0	0	0	0	0	0	.
G003	571	1	0	0	0	0	0	.
G004	271	1	0	0	1	0	0	.
G005	771	0	0	0	0	0	0	.
G006	510	1	1	0	1	0	0	.
G007	131	0	0	0	0	0	0	.
G008	760	0	0	0	0	0	0	.
G009	531	0	0	0	0	0	0	.
G010	511	0	0	0	0	0	0	.
G011	760	1	0	0	0	0	0	.
G012	630	0	0	0	0	0	0	.
G013	760	0	0	0	0	0	0	.
G014	350	0	0	0	0	0	0	.
G015	561	1	1	0	0	1	0	0
G016	530	1	0	0	0	0	0	0
G017	561	1	1	0	1	1	0	.
G018	731	0	0	0	0	0	0	0
G019	620	0	0	0	0	0	0	.
G020	561	0	0	0	0	1	0	0
G021	371	1	0	0	1	0	0	0
G022	620	1	0	0	0	0	0	0
G023	360	0	0	0	0	0	0	.
G024	530	0	0	0	0	0	0	.
G025	571	0	0	0	0	0	0	.
G026	620	1	0	0	0	0	0	.
G027	620	0	0	0	0	0	0	.
G028	731	0	0	0	0	0	0	.
G029	760	0	0	0	0	0	0	0
G030	361	1	0	0	1	1	0	0
G031	131	0	0	0	0	0	0	0
G032	520	1	0	0	0	0	0	0
G033	661	0	0	0	0	0	0	0
G034	761	0	0	0	0	0	0	0
G035	361	1	1	1	1	1	0	0
G036	360	1	1	0	0	0	0	.
G037	530	0	0	0	0	0	0	0
G038	771	0	0	0	0	0	0	.
G039	561	1	1	1	1	1	0	0
G040	731	1	0	0	0	0	0	0
G041	361	0	0	0	0	0	0	0
G042	561	0	0	0	1	1	0	0
G043	560	1	0	0	1	0	0	0
G044	731	0	0	0	0	0	0	0
G045	761	0	0	0	0	0	0	0
G046	131	1	1	0	0	0	0	0
G047	570	0	0	0	1	0	0	0
G048	771	0	0	0	0	0	0	0
G049	760	0	0	0	0	0	0	0
G050	231	0	0	0	0	0	0	0
G051	511	0	0	0	0	0	0	0
G052	760	0	0	0	0	0	0	0
G053	561	1	0	0	1	0	0	0
G054	531	0	0	0	0	0	0	0
G055	760	0	0	0	0	0	0	.
G056	661	0	0	0	0	0	0	0
G057	531	0	0	0	0	0	0	0
G058	271	1	1	0	0	0	0	0
G059	260	0	0	0	0	0	0	0
G060	131	1	1	0	0	0	0	0
G061	620	1	0	0	1	0	0	.
G062	771	1	0	0	1	0	0	0
G063	261	0	0	0	0	0	0	0
G064	721	0	0	0	0	0	0	0
G065	351	1	0	0	0	1	0	0
G066	561	0	0	0	0	0	0	0
G067	721	0	0	0	0	0	0	0
G068	560	1	0	0	0	0	0	0
G069	351	0	0	0	0	0	0	0
G070	771	0	0	0	0	0	0	0
G071	531	0	0	0	0	0	0	0
G072	160	0	0	0	0	0	0	0
G073	561	0	0	0	0	1	0	0
G074	360	0	0	0	0	0	0	0
G075	131	1	1	0	0	0	0	0
G076	721	0	0	0	0	0	0	0
G077	760	0	0	0	0	0	0	0
G078	620	0	0	0	0	0	0	0
G079	711	0	0	0	0	0	0	0
G080	711	0	0	0	0	0	0	0
G081	271	0	0	0	0	0	0	0
G082	530	1	0	0	0	0	0	0
G083	351	0	0	0	0	0	0	0
G084	370	0	1	0	0	0	0	0
G085	530	0	0	0	0	0	0	0
G086	520	0	0	0	0	0	0	0
G087	751	0	0	0	0	0	0	0
G088	721	0	0	0	0	0	0	0
G089	661	0	0	0	0	0	0	0
G090	171	0	0	0	0	0	0	0
G091	561	0	0	0	0	0	0	0
G092	721	0	0	0	0	0	0	0
G093	561	1	0	0	1	1	0	0
G094	630	1	0	0	0	0	0	0
G095	620	1	0	0	1	0	0	0
G096	520	0	0	0	0	0	0	0
G097	530	0	0	0	0	0	0	0
G098	510	0	0	0	0	0	0	0
G099	361	0	0	0	0	0	0	0
G100	760	0	0	0	0	0	0	0
G101	620	0	0	0	0	0	0	0
G102	620	0	0	0	0	0	0	0
G103	520	1	0	0	1	0	0	0
G104	571	1	0	0	0	0	0	0
G105	761	0	0	0	0	0	0	0
G106	731	1	0	0	0	0	0	0
G107	771	1	0	0	0	0	0	0
G108	271	1	0	0	0	0	0	0
G109	530	0	0	0	0	0	0	0
G110	530	1	0	0	1	0	0	0
G111	511	1	1	0	0	0	0	0
G112	360	0	0	0	0	0	0	0
G113	530	0	0	0	0	0	0	0
G114	361	0	0	0	0	0	0	0
G115	361	0	0	0	0	0	0	0
G116	761	0	0	0	0	0	0	0
G117	530	0	0	0	0	0	0	0
G118	511	0	0	0	0	0	0	0
G119	361	0	0	0	0	0	0	0
G120	231	1	0	0	1	0	0	0
G121	260	1	0	0	0	1	0	0
G122	571	0	0	0	0	0	0	0
G123	721	0	0	0	0	0	0	0
G124	760	0	0	0	0	0	0	0
G125	361	0	0	0	0	0	0	0
G126	511	0	0	0	0	0	0	0
G127	571	1	0	0	0	1	0	0
G128	760	0	0	0	0	0	0	0
G129	271	1	1	0	0	0	0	0
G130	560	1	0	0	0	0	0	0
G131	530	0	0	0	0	0	0	0
G132	510	0	1	0	0	0	0	0
G133	361	1	1	0	0	0	0	0
G134	530	1	0	0	0	0	0	0
G135	620	1	0	0	0	0	0	0
G136	371	1	1	0	0	1	0	0
G137	511	1	0	0	0	0	0	0
G138	331	1	0	0	0	0	0	0
G139	361	0	0	0	0	0	0	.
G140	751	0	0	0	0	0	0	0
G141	531	0	0	0	0	0	0	0
G142	760	0	0	0	0	0	0	0
G143	371	0	0	0	0	0	0	0
G144	571	0	0	0	0	0	0	0
G145	351	0	0	0	0	0	0	0
G146	331	0	0	0	0	1	0	0
G147	710	0	0	0	0	0	0	1
G148	271	0	0	0	0	1	0	0
G149	520	0	0	0	0	0	0	0
G150	561	0	0	0	0	1	0	0
G151	371	1	0	0	0	0	0	0
G152	231	1	0	0	0	1	0	0
G153	760	0	0	0	0	0	0	0
G154	231	0	0	0	0	0	0	0
G155	361	1	0	0	0	0	0	0
G156	531	0	0	0	0	0	0	0
G157	561	1	1	1	1	1	0	0
G158	530	0	0	0	0	0	0	0
G159	530	0	0	0	0	0	0	0
G160	751	0	0	0	0	0	0	0
G161	630	0	0	0	0	0	0	0
G162	171	1	1	0	0	0	0	0
G163	620	1	1	0	0	0	0	0
G164	630	0	0	0	0	0	0	0
G165	261	1	0	0	0	0	0	0
G166	171	0	0	0	0	0	0	0
G167	571	1	0	0	1	0	0	0
G168	530	0	0	0	0	0	0	0
G169	620	0	0	0	0	0	0	0
G170	760	0	0	0	0	0	0	0
G171	530	0	0	0	0	0	0	0
G172	361	0	0	0	0	0	0	0
G173	661	0	0	0	0	0	0	0
G174	271	0	0	0	0	0	0	0
G175	620	1	0	0	0	0	0	0
G176	760	0	0	0	0	0	0	0
G177	300	0	0	0	0	0	0	0
G178	731	0	0	0	0	0	0	0
G179	371	1	0	0	1	1	1	0
G180	571	1	1	0	0	0	0	0
G181	361	1	0	0	1	0	1	0
G182	561	0	0	0	0	1	0	0
G183	620	1	0	0	0	0	0	0
G184	511	0	0	0	0	0	0	0
G185	360	0	0	0	0	1	0	0
G186	360	0	0	0	0	0	0	0
G187	530	0	0	0	0	0	0	0
G188	351	0	0	0	0	0	0	0
G189	371	0	0	0	0	0	0	0
G190	731	0	0	0	0	0	0	0
G191	351	0	0	0	0	0	0	0
G192	360	1	0	0	0	0	0	0
G193	511	0	0	0	0	0	0	0
G194	721	1	0	0	0	0	0	0
G195	371	1	0	0	0	0	0	0
G196	500	0	0	0	1	0	0	0
G197	511	1	1	0	0	0	0	0
G198	271	1	0	0	1	0	0	0
G199	561	0	0	0	0	0	0	0
G200	271	0	0	0	0	0	0	0
G201	761	0	0	0	0	0	0	0
G202	561	1	1	0	0	1	0	0
G203	360	0	0	0	0	0	0	0
G204	361	0	0	0	0	0	0	0
G205	620	0	0	0	0	0	0	0
G206	271	1	0	0	1	0	0	0
G207	271	1	0	0	0	0	0	0
G208	561	1	1	0	1	1	0	0
G209	520	0	0	0	1	0	0	0
G210	351	0	0	0	0	0	0	0
G211	561	1	1	0	1	1	0	0
G212	531	0	0	0	0	0	0	0
G213	561	1	1	0	1	0	0	0
G214	371	0	0	0	0	0	0	0
G215	620	1	0	0	0	0	0	0
G216	510	1	1	0	0	0	0	0
G217	360	0	0	0	0	1	0	0
G218	361	1	0	0	0	0	0	0
G219	630	0	0	0	0	0	0	0
G220	620	0	0	0	0	0	0	0
G221	271	1	0	0	1	0	0	0
G222	531	1	0	0	0	0	0	0
G223	761	1	0	0	1	0	0	0
G224	531	0	0	0	0	0	0	0
G225	530	0	0	0	0	0	0	0
G226	371	1	1	1	1	1	0	0
G227	371	1	0	0	1	0	0	0
G228	530	0	0	0	0	0	0	0
G229	561	0	0	0	0	0	0	0
G230	530	1	0	0	0	0	0	0
G231	271	1	0	0	1	0	0	0
G232	371	1	1	1	1	1	0	0
G233	361	0	0	0	0	0	0	0
G234	131	1	0	0	0	0	0	0
G235	620	0	0	0	0	0	0	0
G236	721	1	0	0	0	0	0	0
G237	510	0	0	0	0	0	0	0
G238	271	1	1	1	0	0	0	0
G239	530	0	0	0	0	0	0	0
G240	271	1	0	0	1	0	0	0
G241	261	0	0	0	0	0	0	0
G242	721	0	0	0	0	0	0	1
G243	271	1	0	0	1	0	0	0
G244	371	0	0	0	0	0	0	0
G245	530	0	0	0	0	0	0	0
G246	620	1	0	0	1	0	0	0
G247	661	0	0	0	0	0	0	0
G248	571	1	0	0	0	1	0	0
G249	511	0	0	0	0	0	0	0
G250	330	0	0	0	0	0	0	0
G251	260	0	0	0	0	0	0	0
G252	620	0	0	0	0	0	0	0
G253	760	0	0	0	0	0	0	0
G254	510	0	0	0	0	0	0	0
G255	371	0	0	0	0	0	0	0
G256	771	0	0	0	1	0	0	0
G257	731	1	0	0	0	0	0	0
G258	661	0	0	0	0	0	0	0
G259	561	1	1	0	1	1	0	0
G260	530	1	0	0	0	0	0	0
G261	271	1	1	0	1	0	0	0
G262	360	0	0	0	0	0	0	0
G263	261	1	0	0	0	0	0	0
G264	361	0	0	0	0	0	0	0
G265	271	0	0	0	0	0	0	0
G266	730	0	0	0	0	0	0	0
G267	571	0	0	0	1	0	0	0
G268	171	0	0	0	0	0	0	0
G269	571	1	0	0	1	1	0	0
G270	371	1	1	0	1	1	0	0
G271	261	0	0	0	0	0	0	0
G272	271	1	0	0	1	1	1	0
G273	620	1	1	0	0	0	0	0
G274	620	0	0	0	0	0	0	0
G275	530	1	1	0	0	0	0	0
G276	530	0	0	0	0	0	0	0
G277	760	0	0	0	0	0	0	0
G278	511	0	0	0	0	0	0	0
G279	771	0	0	0	0	0	0	0
G280	771	1	1	1	1	0	0	0
G281	620	0	0	0	0	1	0	0
G282	511	0	0	0	0	0	0	0
G283	511	0	0	0	0	0	0	0
G284	731	0	0	0	0	0	0	0
G285	260	0	0	0	0	0	0	0
G286	361	0	0	0	0	0	0	0
G287	620	0	0	0	0	1	0	0
G288	361	1	0	0	0	0	0	0
G289	760	0	0	0	0	0	0	0
G290	530	0	0	0	0	0	0	0
G291	361	1	0	0	1	1	0	0
G292	620	0	0	0	0	0	0	0
G293	360	0	0	0	0	0	0	0
G294	350	1	0	0	1	0	0	0
G295	371	0	0	0	1	1	0	0
G296	371	1	0	0	1	1	0	0
G297	330	0	0	0	0	0	0	0
G298	731	0	0	0	0	0	0	0
G299	721	0	0	0	0	0	0	0
G300	271	1	0	0	1	1	0	0
G301	530	0	0	0	0	0	0	0
G303	731	0	0	0	0	0	0	0
G304	231	1	1	0	1	0	0	0
G305	771	0	0	0	0	0	0	0
G306	351	1	0	0	1	0	0	0
G307	760	0	0	0	0	0	0	0
G308	620	0	0	0	0	0	0	0
G311	560	1	0	0	1	0	0	0
G312	560	0	0	0	0	0	0	0
G313	530	0	0	0	0	0	0	0
G314	731	0	0	0	0	0	0	0
G315	530	0	0	0	0	0	0	0
G316	530	0	0	0	0	0	0	0
G317	760	0	0	0	0	1	0	0
G318	570	1	1	0	0	0	0	0
G319	530	1	0	0	1	0	0	0
G320	351	1	0	0	1	0	0	0
G321	360	1	0	0	0	0	0	0
G322	271	1	1	0	0	0	0	0
G323	530	1	0	0	1	0	0	0
G324	361	0	0	0	0	0	0	0
G325	661	0	0	0	0	0	0	0
G327	760	1	0	0	1	1	0	0
G328	260	0	0	0	0	0	0	0
G329	561	0	0	0	0	0	0	0
G330	371	1	0	0	1	1	0	0
G331	630	0	0	0	0	0	0	0
G332	730	0	0	0	0	0	0	0
G333	761	1	0	0	1	1	0	0
G334	661	0	0	0	0	0	0	0
G335	271	1	0	0	1	0	0	0
G336	231	1	0	0	1	0	0	0
G337	560	1	0	0	1	0	0	0
G338	271	1	0	0	1	0	0	0
G339	351	0	0	0	0	0	0	.
G340	271	0	0	0	0	0	0	.
G341	531	0	0	0	0	0	0	0
G342	360	0	0	0	0	0	0	0
G343	571	0	0	0	0	0	0	0
G344	571	1	0	0	0	0	0	0
G345	351	0	0	0	0	0	0	0
G346	531	0	0	0	0	0	0	0
G347	371	0	0	0	0	0	0	0
G348	371	1	0	0	0	1	0	0
G349	620	0	0	0	0	0	0	0
G350	661	0	0	0	0	0	0	0
G351	361	0	0	0	0	0	0	0
G352	371	0	0	0	0	0	0	0
G353	371	0	0	0	0	0	0	0
G354	560	1	0	0	1	0	0	0
G355	271	1	0	0	0	0	0	0
G359	360	1	1	1	1	1	0	0
G360	561	1	0	0	1	1	0	0
G361	760	1	0	0	0	0	0	0
G362	560	1	0	0	0	0	0	0
G363	771	0	0	0	0	0	0	0
G364	560	1	0	0	1	0	0	0
G365	760	0	0	0	0	0	0	0
G366	510	1	1	0	0	0	0	0
G367	271	1	1	0	1	0	0	0
G368	361	0	0	0	0	0	0	0
G369	760	0	0	0	0	0	0	0
G370	771	0	0	0	0	0	0	0
G371	271	0	0	0	1	0	0	0
G372	530	0	0	0	0	0	0	0
G373	361	0	0	0	0	0	0	0
G375	661	0	0	0	0	0	0	0
G376	771	0	0	0	1	0	0	0
G377	760	0	0	0	0	0	0	0
G378	260	0	0	0	0	0	0	0
G379	561	1	1	0	1	1	1	0
G380	371	1	0	0	1	0	0	0
G381	560	0	0	0	0	0	0	0
G382	530	0	0	0	0	0	0	0
G383	731	0	0	0	0	0	0	0
G384	530	0	0	0	0	0	0	0
G385	530	0	0	0	0	0	0	0
G386	760	0	0	0	0	0	0	0
G387	570	0	0	0	0	0	0	0
G388	530	1	0	0	0	0	0	0
G389	351	1	0	0	1	0	0	0
G390	360	0	0	0	0	0	0	0
G391	530	0	0	0	0	0	0	0
G392	771	0	0	0	0	0	0	0
G393	731	0	0	0	0	0	0	0
G394	231	0	0	0	0	0	0	0
G396	771	1	0	0	0	1	0	0
G397	351	0	0	0	0	0	0	0
G398	260	1	0	0	1	0	0	0
G399	620	1	0	0	0	0	0	0
G400	560	0	0	0	0	0	0	0
G401	771	0	0	0	1	0	0	0
G402	261	0	0	0	0	0	1	0
G404	760	0	0	0	0	0	0	0
G406	560	1	0	0	1	0	0	0
G407	760	1	0	0	0	0	0	0
G408	271	1	1	1	0	0	0	0
G409	371	1	0	0	1	0	1	0
G410	661	0	0	0	0	0	0	0
G411	530	1	1	0	0	0	0	0
G412	530	0	0	0	0	0	0	0
G413	530	0	0	0	0	0	0	0
G414	131	0	0	0	0	0	0	0
G415	561	1	0	0	0	1	0	0
G416	760	1	0	0	0	0	0	0
G418	771	1	0	0	1	0	0	0
G419	561	0	0	0	0	0	0	0
G420	271	1	0	0	1	0	0	0
G421	511	1	0	0	0	0	0	0
G422	360	1	0	0	0	0	0	0
G423	620	1	0	0	1	0	0	0
G424	561	1	0	0	0	1	0	0
G425	530	0	0	0	0	0	0	0
G426	570	0	0	0	1	0	0	0
G428	131	1	1	0	0	0	0	0
G429	131	1	0	0	0	0	0	0
G430	620	0	0	0	0	0	0	0
G431	620	0	0	0	0	0	0	0
G432	271	0	0	0	1	0	0	0
G433	561	1	1	1	0	1	0	0
G434	361	0	0	0	0	0	0	0
G435	751	0	0	0	0	0	0	0
G437	511	0	0	0	0	0	0	0
G438	520	0	0	0	0	0	0	0
G439	520	0	0	0	0	0	0	0
G440	271	0	0	0	0	0	0	0
G441	571	1	0	0	0	0	0	0
G442	620	0	0	0	0	0	0	0
G443	520	1	1	1	0	0	0	0
G444	620	1	0	0	0	0	0	0
G445	511	1	1	0	0	0	0	0
G446	300	1	1	1	1	0	0	0
G447	760	0	0	0	0	0	0	0
G448	731	0	0	0	0	0	0	0
G450	731	0	0	0	0	0	0	0
G451	361	0	0	0	0	0	0	0
G452	131	0	0	0	0	0	0	0
G453	760	0	0	0	0	0	1	0
G454	620	1	0	0	1	0	0	0
G456	620	0	0	0	0	0	0	0
G457	620	1	1	0	0	0	0	0
G458	560	1	0	0	1	0	0	0
G459	571	1	0	0	0	1	0	0
G460	620	0	0	0	0	0	0	0
G461	620	0	0	0	0	0	0	0
G462	530	1	0	0	0	0	0	0
G463	530	0	0	0	0	0	0	0
G464	511	1	0	0	0	0	0	0
G465	731	0	0	0	0	0	0	0
G466	331	1	0	0	1	1	0	0
G467	760	0	0	0	0	0	0	0
G468	350	1	1	0	1	0	0	0
G469	731	0	0	0	0	0	0	0
G470	361	0	0	0	0	0	0	0
G471	721	0	0	0	0	0	0	0
G472	361	1	0	0	1	0	0	0
G473	361	0	0	0	0	0	0	0
G475	530	0	0	0	0	0	0	0
G476	661	0	0	0	0	0	0	0
G477	271	1	0	0	1	0	0	0
G478	721	0	0	0	0	0	0	0
G479	261	0	0	0	0	0	0	0
G480	511	0	0	0	0	0	0	0
G481	131	1	1	0	0	0	0	0
G483	560	1	0	0	1	0	0	0
G484	571	1	0	0	0	0	0	0
G485	531	1	0	0	0	0	0	0
G486	551	0	0	0	0	0	0	0
G487	620	0	0	0	0	0	0	0
G488	561	1	0	0	0	1	0	0
G489	351	1	1	1	0	0	0	0
G490	620	0	0	0	0	0	0	0
G491	760	0	0	0	0	0	0	0
G492	620	1	1	0	0	0	0	0
G493	620	0	0	0	0	0	0	0
G494	760	0	0	0	0	0	0	0
G495	271	1	0	0	1	0	0	0
G496	760	0	0	0	0	0	0	0
G497	661	1	1	0	0	0	0	0
G498	360	0	0	0	0	0	0	0
G499	530	0	0	0	0	0	0	0
G500	271	0	0	0	0	0	0	0
G501	561	1	0	0	1	1	0	0
G502	271	0	0	0	1	0	0	0
G503	530	0	0	0	0	0	0	0
G504	561	1	1	0	0	1	0	0
G505	560	1	0	0	0	0	0	0
G506	620	0	0	0	0	0	0	0
G507	620	0	0	0	0	0	0	0
G508	620	1	1	0	0	0	0	0
G509	761	1	0	0	1	0	0	0
G510	761	0	0	0	0	0	0	0
G511	620	1	0	0	0	0	0	0
G512	530	0	0	0	0	0	0	0
G513	711	0	0	0	0	0	0	0
G514	271	1	1	0	1	0	0	0
G515	571	1	0	0	0	0	0	0
G516	131	1	1	0	0	0	0	0
G517	630	1	1	0	0	0	0	0
G518	531	0	0	0	0	0	0	0
G519	530	0	0	0	0	0	0	0
G520	360	0	0	0	0	0	0	0
G521	361	1	1	1	0	0	0	0
G522	510	1	1	0	0	0	0	0
G523	620	0	0	0	0	0	0	0
G525	661	1	1	0	1	0	0	0
G526	721	1	0	0	0	0	0	0
G527	571	1	0	0	1	1	0	0
G529	620	0	0	0	0	0	0	0
G530	571	0	0	0	0	0	0	0
G531	760	0	0	0	0	0	0	0
G532	620	0	0	0	0	0	0	0
G533	510	0	0	0	0	0	0	0
G534	530	0	0	0	0	0	0	0
G535	530	0	0	0	0	0	0	0
G536	620	1	0	0	0	0	0	0
G537	661	0	0	0	0	0	0	0
G538	530	0	0	0	0	0	0	0
G539	261	0	0	0	0	0	0	0
G540	131	0	0	0	0	0	0	0
G541	530	0	0	0	0	0	0	0
G543	721	0	0	0	0	0	0	0
G544	360	1	0	0	1	0	0	0
G545	761	0	0	0	0	0	0	0
G546	761	0	0	0	0	0	0	0
G548	571	1	0	0	0	0	0	0
G549	760	0	0	0	0	0	0	0
G550	620	0	0	0	0	0	0	0
G552	361	1	1	0	0	0	0	0
G553	510	0	0	0	0	0	0	0
G554	510	0	0	0	0	0	0	0
G555	530	0	0	0	0	0	0	0
G556	551	0	0	0	0	0	0	0
G557	371	0	0	0	0	0	0	0
G558	530	0	0	0	0	0	0	0
G559	530	1	0	0	0	0	0	0
G560	531	0	0	0	0	0	0	0
G561	571	1	0	0	0	0	0	0
G562	561	1	0	0	1	1	0	0
G563	530	1	0	0	0	0	0	0
G564	561	1	0	0	0	1	0	0
G565	371	1	0	0	1	0	0	0
G566	271	0	0	0	1	0	0	0
G567	271	1	0	0	0	0	0	0
G568	271	1	0	0	1	0	0	0
G569	561	1	0	0	0	1	0	0
G570	561	1	0	0	1	1	0	0
G573	530	0	0	0	0	0	0	0
G574	271	0	0	0	0	0	0	0
G575	351	0	0	0	0	1	0	0
G576	760	0	0	0	0	0	0	0
G577	571	1	0	0	0	1	0	0
G578	760	0	0	0	0	0	0	0
G579	360	0	0	0	1	0	0	0
G581	530	1	0	0	0	0	0	0
G582	661	0	0	0	0	0	0	0
G583	561	1	1	1	1	1	0	0
G586	561	0	0	0	0	1	0	0
G587	530	0	0	0	0	0	0	0
G588	271	1	0	0	1	0	0	0
G589	620	1	1	0	1	0	0	0
G590	530	0	0	0	0	0	0	0
G591	661	1	0	0	0	0	0	0
G592	620	0	0	0	0	0	0	0
G593	731	0	0	0	0	0	0	0
G594	351	0	0	0	0	0	0	0
G595	571	1	0	0	0	0	0	0
G596	360	0	0	0	0	0	0	0
G597	561	1	0	0	0	1	0	0
G599	561	1	0	0	0	1	0	0
G600	530	0	0	0	0	0	0	0
G601	771	1	1	1	1	1	0	0
G602	371	0	0	0	0	1	0	0
G603	571	1	0	0	0	0	0	0
G604	271	1	0	0	0	0	0	0
G605	760	0	0	0	0	0	0	0
G606	760	0	0	0	0	0	0	0
G607	360	0	0	0	0	0	0	0
G608	531	0	0	0	0	0	0	0
G609	731	0	0	0	0	0	0	0
G610	561	0	0	0	0	1	0	0
G611	721	0	0	0	0	0	0	0
G612	530	0	0	0	0	0	0	0
G613	760	1	0	0	0	0	0	0
G614	520	1	1	0	0	0	0	0
G615	530	0	0	0	0	0	0	0
G616	731	0	0	0	0	0	0	0
G618	760	0	0	0	0	0	0	0
G619	510	0	0	0	0	0	0	0
G620	531	0	0	0	0	0	0	0
G621	571	1	1	0	0	1	0	0
G622	510	0	0	0	0	0	0	0
G623	661	0	0	0	0	0	0	0
G624	771	0	0	0	0	0	0	0
G625	271	1	0	0	1	1	0	0
G626	561	0	0	0	0	1	0	0
G627	751	1	0	0	1	1	0	0
G628	571	1	0	0	0	0	0	0
G629	721	0	0	0	0	0	0	0
G631	760	0	0	0	0	0	0	0
G632	531	0	0	0	0	0	0	0
G633	760	1	0	0	0	0	0	0
G634	530	0	0	0	0	0	0	0
G635	620	0	0	0	0	0	0	0
G636	731	0	0	0	0	1	0	0
G637	620	0	0	0	0	0	0	0
G638	620	0	0	0	0	0	0	0
G639	510	1	1	0	0	0	0	0
G640	271	1	0	0	1	1	0	0
G641	361	0	0	0	0	0	0	0
G642	360	1	1	0	1	1	0	0
G643	131	1	1	0	0	0	0	0
G644	571	1	0	0	0	0	0	0
G645	351	0	0	0	1	1	0	0
G646	731	0	0	0	0	0	0	0
G647	620	0	0	0	0	0	0	0
G648	271	1	0	0	0	0	0	0
G649	620	0	0	0	0	0	0	0
G650	620	1	0	0	0	1	0	0
G651	530	0	0	0	0	0	0	0
G652	760	0	0	0	0	0	0	0
G653	721	0	0	0	0	0	0	0
G654	371	1	0	0	1	0	1	0
G655	520	0	0	0	0	0	0	0
G656	511	0	0	0	0	0	0	0
G658	731	1	0	0	0	0	0	0
G659	361	1	1	0	0	0	0	0
G660	361	1	0	0	0	0	0	0
G663	751	0	0	0	0	0	0	0
G664	510	0	0	0	0	0	0	0
G665	531	0	0	0	0	0	0	0
G667	271	1	0	0	1	1	0	0
G668	721	0	0	0	0	0	0	0
G669	571	1	0	0	0	0	0	1
G670	571	1	0	0	1	1	1	1
G671	731	0	0	0	0	0	0	0
G672	620	1	1	0	0	0	0	0
G673	760	0	0	0	0	0	0	0
G674	271	1	0	0	1	1	0	0
G675	661	0	0	0	0	0	0	0
G676	560	1	0	0	0	0	0	0
G677	620	0	0	0	0	0	0	0
G678	731	0	0	0	0	0	0	0
G680	560	0	0	0	0	0	0	0
G681	530	0	0	0	0	0	0	0
G683	560	1	0	0	0	0	0	0
G684	561	1	1	0	0	1	0	0
G685	561	0	0	0	1	1	0	0
G687	630	0	0	0	0	0	0	0
G688	760	0	0	0	0	0	0	0
G689	530	1	0	0	0	0	0	0
G690	231	1	0	0	1	0	0	0
G691	620	0	0	0	0	0	0	0
G692	271	1	0	0	0	0	0	0
G693	760	0	0	0	0	0	0	0
G694	510	0	0	0	0	0	0	0
G695	620	0	0	0	0	0	0	0
G696	571	1	0	0	1	0	0	1
G697	131	0	0	0	0	0	0	.
G698	571	1	0	0	1	0	0	.
G699	371	1	0	0	0	1	0	.
G700	271	0	0	0	1	0	0	.
G701	530	1	0	0	0	0	0	.
G703	620	1	0	0	0	0	0	.
G705	711	0	0	0	0	0	0	.
G706	371	0	0	0	0	0	0	.
G707	561	0	0	0	0	1	0	.
G708	371	1	0	0	1	0	0	.
G709	531	0	0	0	0	0	0	.
G710	320	0	0	0	0	1	0	.
G712	361	0	0	0	0	0	0	.
G713	561	1	1	1	0	1	0	.
G714	271	1	1	1	0	0	0	.
G715	231	1	0	0	1	0	0	.
G716	560	1	0	0	0	0	0	.
G717	530	0	0	0	0	0	0	.
G718	530	0	0	0	0	0	0	.
G719	561	1	1	0	1	1	0	.
G720	771	1	1	0	1	1	0	.
G721	261	1	1	0	1	0	0	.
G722	530	1	0	0	0	0	0	.
G723	620	0	0	0	0	0	0	.
G724	271	1	0	0	0	0	0	.
G725	360	0	0	0	1	0	0	.
G726	231	1	1	0	1	0	0	.
G727	131	0	0	0	0	0	0	.
G728	760	1	0	0	1	1	0	.
G729	350	1	0	0	1	0	0	.
G730	630	0	0	0	0	0	0	.
G731	620	0	0	0	0	0	0	.
G732	761	1	1	0	1	0	0	.
G733	271	1	1	0	1	0	0	.
G734	620	1	1	0	0	0	0	.
G735	131	0	0	0	0	0	0	.
G736	561	1	1	0	1	1	1	.
G737	271	1	1	0	1	0	0	.
G738	550	0	0	0	0	0	0	.
G739	561	1	1	0	0	1	0	.
G740	350	1	1	0	1	0	0	.
G741	361	1	0	0	1	0	0	.
G742	371	0	0	0	1	0	0	.
G743	571	1	0	0	0	0	0	.
G744	561	1	0	0	0	1	1	.
G745	570	0	0	0	0	0	0	.
G746	360	1	0	0	0	0	0	.
G747	360	1	0	0	0	0	0	.
G748	560	1	0	0	0	0	0	.
G749	510	1	0	0	1	0	0	.
G750	530	1	0	0	0	0	0	.
G752	131	1	1	0	1	1	0	.
G753	131	0	0	0	0	0	0	.
G754	570	1	1	1	1	0	0	.
G755	511	1	1	0	0	0	0	.
G756	511	0	0	0	0	0	0	.
G757	571	1	0	0	0	0	0	.
G758	760	1	0	0	0	0	0	.
G759	771	1	0	0	1	0	0	.
G760	571	1	0	0	0	0	0	.
G761	561	1	1	0	1	1	1	.
G763	561	1	1	0	1	1	0	.
G764	620	0	0	0	0	0	0	.
G765	760	0	0	0	0	0	0	.
G766	561	1	0	0	0	0	0	.
G767	620	0	0	0	0	0	0	.
G768	620	0	0	0	0	0	0	.
G769	760	0	0	0	0	0	0	.
G770	661	1	1	0	0	0	0	.
G771	760	0	0	0	0	0	0	.
G772	530	0	0	0	0	0	0	.
G773	561	0	0	0	0	1	0	.
G774	531	0	0	0	0	0	0	.
G775	361	1	0	0	1	0	0	.
G776	530	1	0	0	0	0	0	.
G777	561	1	0	0	1	1	0	.
G778	260	1	0	0	1	0	0	.
G779	531	0	0	0	0	0	0	.
G780	760	0	0	0	0	0	0	.
G781	760	1	0	0	1	1	0	.
G782	361	1	1	1	1	1	0	.
G783	721	0	0	0	0	0	0	.
G784	760	1	0	0	0	0	0	.
G785	571	0	0	0	0	0	0	.
G786	261	0	0	0	0	0	0	.
G787	571	1	0	0	0	0	0	.
G788	271	1	1	0	1	0	0	.
G789	561	1	0	0	0	1	0	.
G790	361	0	0	0	0	0	0	.
G791	751	0	0	0	0	0	0	.
G792	271	1	0	0	1	0	0	.
G793	371	1	1	1	0	0	0	.
G794	751	0	0	0	1	0	0	.
G795	561	1	1	1	1	1	0	.
G796	511	0	0	0	0	0	0	.
G797	620	1	0	0	1	0	0	.
G798	531	0	0	0	0	0	0	.
G799	661	1	0	0	0	0	0	.
G800	360	1	1	0	0	0	0	.
GHOST001.1	571	1	1	0	1	0	0	.
GHOST002.1	620	1	1	0	0	0	1	.
GHOST007.1	620	1	1	0	0	0	0	.
GHOST008.1	271	1	1	0	1	1	1	.
GHOST010.1	531	1	1	0	0	0	0	.
GHOST011.2	721	0	0	0	0	0	0	.
GHOST016.1	751	1	1	1	1	1	0	.
GHOST020.1	271	1	0	0	1	0	1	.
GHOST021.1	620	1	1	0	0	0	0	.
GHOST022.1	620	1	1	0	0	0	0	.
GHOST023.1	271	1	0	0	1	0	1	.
GHOST025.1	761	1	0	0	0	0	0	.
GHOST027.1	351	0	0	0	0	0	0	.
GHOST031.1	771	1	0	0	0	0	0	.
GHOST036.1	760	1	0	0	0	0	0	.
GHOST042.1	160	1	0	0	0	0	0	.
GHOST043.1	360	0	0	0	0	0	0	.
GHOST044.2	530	0	0	0	0	0	0	.
GHOST048.1	561	1	1	0	0	1	1	.
GHOST049.1	530	1	1	0	0	0	1	.
GHOST050.1	131	1	1	1	0	0	0	.
GHOST052.1	351	1	1	0	0	0	1	.
GHOST058.1	530	0	0	0	0	0	0	.
GHOST060.1	271	1	0	0	1	0	0	.
GHOST062.1	620	0	0	0	0	0	0	.
GHOST076.1	271	1	0	0	0	0	0	.
GHOST078.1	510	0	0	0	0	0	0	.
GHOST080.1	261	1	0	0	1	0	0	.
GHOST082.1	260	1	0	0	0	0	0	.
GHOST089.1	271	1	1	1	0	0	0	.
GHOST094.1	771	0	0	0	0	0	0	.
GHOST095.1	620	1	0	0	0	0	0	.
GHOST096.1	761	1	0	0	0	0	0	.
GHOST097.1	530	0	0	0	0	0	0	.
GHOST101.1	751	0	0	0	0	0	0	.
GHOST102.1	271	1	0	0	1	0	0	.
GHOST104.1	131	0	0	0	0	0	0	.
GHOST104.2	371	0	0	0	0	0	0	.
GHOST105.1	261	0	0	0	0	0	0	.
GHOST106.1	531	0	0	0	0	0	0	.
GHOST107.1	760	1	0	0	0	0	1	.
GHOST108.1	531	0	0	0	0	0	0	.
GHOST112.1	271	1	0	0	0	0	0	.
GHOST113.1	771	1	0	0	1	0	0	.
GHOST117.1	751	1	0	0	1	1	0	.
GHOST118.1	211	0	0	0	0	0	0	.
GHOST120.1	771	1	0	0	1	0	0	.
GHOST121.1	420	1	1	0	1	0	0	.
GHOST124.1	120	0	0	0	1	0	0	.
GHOST128.1	561	1	1	1	1	1	0	.
GHOST133.1	671	0	0	0	0	0	0	.
GHOST134.1	571	0	0	0	0	1	0	.
GHOST135.1	260	0	0	0	0	0	0	.
GHOST136.1	771	1	0	0	1	0	0	.
GHOST137.1	171	0	0	0	0	1	0	.
GHOST138.1	661	0	0	0	0	0	0	.
GHOST141.1	271	1	0	0	1	1	0	.
GHOST142.3	760	1	0	0	1	0	0	.
GHOST144.1	510	1	0	0	1	0	0	.
GHOST145.1	260	1	1	1	1	1	0	.
GHOST146.1	721	0	0	0	0	0	0	.
GHOST147.1	560	0	0	0	0	1	0	.
GHOST148.1	271	1	0	0	1	0	0	.
GHOST150.2	771	1	0	0	0	0	0	.
GHOST155.1	561	1	0	0	0	1	0	.
GHOST159.1	620	0	0	0	0	0	0	.
GHOST162.1	621	0	0	0	0	0	0	.
GHOST166.1	530	0	0	0	0	0	0	.
GHOST168.1	620	1	0	0	1	0	0	.
GHOST169.1	760	1	0	0	0	0	0	.
GHOST170.1	571	1	0	0	0	1	0	.
GHOST171.3	131	1	1	0	0	0	0	.
GHOST174.2	760	1	1	0	0	0	0	.
GHOST176.1	360	1	0	0	0	1	0	.
GHOST177.1	360	1	0	0	1	0	0	.
GHOST178.1	271	1	1	0	0	0	0	.
GHOST179.1	561	1	0	0	1	1	0	.
GHOST181.1	530	0	0	0	0	0	0	.
GHOST182.1	511	0	0	0	0	0	0	.
GHOST183.1	620	0	0	0	0	0	0	.
GHOST184.1	760	0	0	0	0	0	0	.
GHOST185.1	760	0	0	0	0	0	0	.
GHOST186.1	361	0	0	0	0	0	0	.
GHOST190.1	761	0	0	0	0	0	0	.
GHOST192.1	571	1	0	0	1	1	0	.
GHOST192.4	361	0	0	0	0	0	0	.
GHOST193.1	361	0	0	0	0	0	0	.
GHOST196.1	761	0	0	0	0	0	0	.
GHOST197.1	261	1	0	0	1	0	0	.
GHOST198.1	271	1	0	0	1	1	0	.
GHOST200	531	0	0	0	0	0	1	.
GHOST202.1	361	1	0	0	0	0	0	.
GHOST210.2	461	1	1	0	0	0	0	.
GHOST211	760	1	1	0	1	0	0	.
GHOST217	500	1	0	0	1	0	0	.
GHOST223.1	761	1	0	0	0	0	0	.
GHOST225	561	0	0	0	1	1	0	.
GHOST227.1	620	1	1	0	0	0	0	.
GHOST230	620	0	0	0	0	0	0	.
GHOST231	371	0	0	0	0	0	0	.
GHOST232	371	1	1	0	1	0	0	.
GHOST259	521	0	0	0	0	0	0	.
GHOST262	571	0	0	0	0	0	0	.
GHOST264	551	1	0	0	0	0	0	.
GHOST270	761	1	0	0	0	0	0	.
GHOST272	761	1	0	0	1	0	0	.
GHOST274.2	561	0	0	0	0	0	0	.
GHOST291	571	1	0	0	0	0	0	.
GHOST293	760	0	0	0	0	0	0	.
GHOST294	171	1	0	0	1	0	0	.
GHOST296.3	500	1	0	0	0	0	0	.
GHOST298.1	561	0	0	0	0	1	0	.
GHOST304	630	0	0	0	0	0	0	.
GHOST306	520	0	0	0	0	0	0	.
GHOST307.1	131	0	0	0	0	0	0	.
GHOST308	620	0	0	0	0	0	0	.
GHOST311.3	620	1	1	0	0	0	0	.
GHOST312	771	0	0	0	0	0	0	.
GHOST314	371	0	0	0	0	0	0	.
GHOST327	531	1	0	0	0	0	0	.
GHOST332	720	0	0	0	0	0	0	.
GHOST333	361	0	0	0	0	0	0	.
