# Supplementary material for: Bacterial clonal diagnostics as a tool for evidence-based empiric antibiotic selection
Source: PLoS One. 2017 Mar 28;12(3):e0174132. doi: 10.1371/journal.pone.0174132 (PMC5369764; doi:10.1371/journal.pone.0174132)
Supplement: S2 Dataset — Following variables are listed: ID (isolate’s name in UW collection), clonotype (septatype), resistance to six antibiotics (AMP, ampicillin, CZ, cefazolin, CTR, ceftriaxone, T/S, trimethoprim/sulfamethoxazole, CIP, ciprofloxacin, NIT, nitrofurantoin). Resistance is given in ‘1’ for resistant, ‘0’ for susceptible, ‘.’ for missing data. (XLSX) [file pone.0174132.s006.xlsx]

## Sheet: dataset
ID	Clonotype	Resistant to antibiotics (measured by disk diffusion method): 1 - resistant, 0 - sensitive
		AMP-R	CZ-R	CTR-R	T/S-R	CIP-R	NIT-R	FOS-R
A001	371	1	1	1	1	1	0	.
A002	131	1	1	0	0	0	0	.
A004	560	1	0	0	1	0	0	.
A005	321	0	0	0	0	0	0	.
A006	561	1	0	0	0	1	0	.
A007	121	0	0	0	0	0	0	.
A008	361	1	0	0	0	0	0	.
A009	131	1	0	0	1	0	0	.
A010	531	1	0	0	1	0	0	.
A011	530	0	0	0	0	0	0	.
A012	171	1	0	0	1	0	0	.
A013	131	0	0	0	0	0	0	.
A014	171	0	0	0	0	0	0	.
A015	231	1	1	1	1	0	1	.
A016	360	1	1	1	1	1	0	.
A017	360	1	1	1	0	0	0	.
A018	630	0	0	0	0	0	0	.
A019	360	0	0	0	0	0	0	.
A020	361	0	0	0	0	0	0	.
A021	271	1	0	0	0	0	0	.
A022	531	0	0	0	0	0	0	.
A023	361	0	0	0	0	0	0	.
A024	561	1	0	0	0	1	0	.
A025	761	1	0	0	0	0	0	.
A026	360	1	1	0	1	0	0	.
A027	221	1	1	0	1	0	0	.
A028	360	1	1	1	1	0	0	.
A029	361	1	0	0	1	1	0	.
A030	271	1	0	0	0	0	0	.
A031	560	1	0	0	0	0	0	.
A032	371	1	0	0	1	0	0	.
A033	620	1	0	0	0	0	0	.
A034	620	1	0	0	0	0	0	.
A035	531	0	0	0	0	0	0	.
A036	661	0	0	0	0	0	0	.
A037	661	0	0	0	0	0	0	.
A038	531	1	0	0	0	0	0	.
A039	721	0	0	0	0	0	0	.
A040	620	0	0	0	0	0	0	.
A041	560	1	1	0	1	0	0	.
A042	351	0	0	0	0	0	0	.
A043	360	1	0	0	1	1	0	.
A044	721	1	0	0	0	0	0	.
A045	331	1	0	0	1	0	0	.
A046	721	1	0	0	0	0	0	.
A047	260	1	0	0	0	0	0	.
A049	730	0	0	0	0	0	0	.
A050	760	0	0	0	0	0	0	.
A051	510	0	0	0	0	0	0	.
A052	661	0	0	0	0	0	0	.
A053	530	1	0	0	0	0	0	.
A054	361	1	1	1	0	1	0	.
A055	630	1	0	0	0	0	0	.
A056	520	1	1	0	0	0	1	.
A057	510	1	0	0	0	0	0	.
A058	530	1	0	0	0	0	0	.
A059	620	0	0	0	0	0	0	.
A060	530	1	0	0	1	0	0	.
A061	560	1	1	1	0	0	0	.
A062	530	0	0	0	0	0	0	.
A063	271	1	1	0	0	1	0	.
A064	561	1	0	0	0	1	0	.
A065	571	0	0	0	0	0	0	.
A066	620	0	0	0	0	0	0	.
A067	620	1	0	0	1	0	0	.
A068	531	0	0	0	0	0	0	.
A069	530	1	0	0	1	0	0	.
A070	751	1	0	0	1	1	0	.
A071	131	1	0	0	0	0	0	.
A072	260	0	0	0	0	0	0	.
A073	561	1	1	1	0	1	1	.
A074	371	1	1	1	0	1	0	.
A075	510	1	0	0	0	0	0	.
A076	661	0	0	0	0	0	0	.
A077	620	0	0	0	0	0	0	.
A078	721	0	0	0	0	1	0	.
A079	721	0	0	0	0	1	0	.
A080	360	1	1	0	0	1	0	.
A081	771	0	0	0	0	0	0	.
A082	361	1	0	0	0	0	0	.
A083	751	1	1	0	1	1	1	.
A084	531	0	0	0	0	0	0	.
A085	361	1	1	1	1	1	0	.
A086	530	1	0	0	0	0	0	.
A087	351	1	0	0	1	0	0	.
A088	511	0	0	0	0	0	1	.
A089	721	0	0	0	0	0	0	.
A090	561	1	1	1	0	1	0	.
A091	371	1	1	1	0	0	1	.
A092	561	1	0	0	1	1	0	.
A093	510	1	0	0	1	0	0	.
A094	510	1	1	0	0	0	0	.
A095	371	1	1	1	1	1	0	.
A096	530	0	0	0	0	0	0	.
A097	561	1	1	1	1	1	0	.
A098	361	1	0	0	1	1	0	.
A099	361	1	0	0	1	1	0	.
A100	761	0	0	0	1	0	0	.
A101	371	1	1	0	1	1	0	.
A102	751	1	0	0	1	0	0	.
A103	131	1	1	0	0	0	0	.
A104	371	1	1	1	1	1	0	.
A105	361	1	1	0	1	1	0	.
A106	361	1	0	0	0	0	0	.
A107	321	0	0	0	1	0	0	.
A108	520	0	0	0	0	0	0	.
A110	751	0	0	0	0	0	0	.
A111	771	1	0	0	1	1	0	.
A112	360	1	1	1	1	0	0	.
A113	620	0	0	0	0	0	0	.
A114	351	1	0	0	1	1	1	.
A115	321	1	1	1	0	1	0	.
A116	510	1	0	0	0	0	0	.
A117	530	1	0	0	1	0	0	.
A118	351	0	0	0	0	1	0	.
A119	620	1	0	0	0	0	0	.
A120	360	1	0	0	0	0	0	.
A121	560	1	1	1	1	0	0	.
A122	271	1	1	0	1	1	0	.
A123	751	1	0	0	1	1	1	.
A124	721	1	1	0	1	1	1	.
A125	361	0	0	0	1	0	0	.
A126	721	1	1	0	1	1	1	.
A127	360	1	1	1	0	1	0	.
A128	361	1	0	0	1	0	0	.
A129	661	0	0	0	0	0	0	.
A130	661	0	0	0	1	0	0	.
A131	371	1	1	1	1	1	0	.
A132	520	0	0	0	1	0	0	.
A133	561	1	1	1	1	1	0	.
A134	611	0	0	0	0	0	0	.
A135	761	0	0	0	0	0	0	.
A136	360	1	0	0	0	0	1	.
A137	371	1	1	1	1	1	0	.
A138	721	0	0	0	0	0	0	.
A139	570	0	0	0	0	0	0	.
A140	721	1	1	1	0	0	0	.
A141	531	0	0	0	0	0	0	.
A142	721	0	0	0	0	0	0	.
A143	561	1	0	0	1	1	1	.
A144	231	0	0	0	1	1	0	.
A145	361	1	0	0	1	0	0	.
A146	531	1	1	1	1	0	0	.
A147	361	1	0	0	1	1	0	.
A148	360	1	1	0	1	0	0	.
A149	530	0	0	0	0	0	0	.
A150	561	1	0	0	0	1	0	.
A151	171	1	0	0	0	0	0	.
A152	731	0	0	0	0	0	1	.
A153	620	0	0	0	1	0	0	.
A154	560	1	1	1	1	0	0	.
A155	371	1	1	1	1	1	0	.
A156	561	1	1	1	0	1	0	.
A157	761	1	1	1	0	0	0	.
A158	231	1	1	1	1	0	0	.
A159	511	1	1	1	0	0	0	.
A160	620	1	1	1	0	0	0	.
A161	521	1	1	1	1	0	0	.
A162	561	1	1	1	0	1	0	.
A163	351	1	1	1	1	1	0	.
A164	561	1	1	1	1	0	0	.
A165	561	1	1	1	1	1	0	.
A166	361	1	1	0	0	1	0	.
A167	260	1	1	1	1	1	1	.
A168	361	1	1	1	0	1	0	.
A170	361	1	1	1	0	1	1	.
A171	260	1	1	1	1	1	0	.
A172	561	1	1	1	0	1	0	.
A173	360	1	1	1	0	0	0	.
A174	321	1	1	1	0	1	0	.
A175	751	1	1	1	1	1	0	.
A176	771	1	1	1	0	0	0	.
A177	561	1	1	1	0	1	0	.
A178	361	1	1	1	1	0	0	.
A179	571	1	1	1	1	1	0	.
A180	561	1	1	1	1	1	0	.
A181	351	1	1	1	1	0	1	.
A182	260	1	1	1	0	0	0	.
A183	561	1	1	1	1	1	0	.
A184	561	1	1	1	1	1	0	.
A185	620	1	1	1	0	0	0	.
A186	510	1	0	0	0	0	0	.
A187	531	1	0	0	0	0	0	.
A188	721	0	0	0	1	0	0	.
A189	171	0	0	0	0	0	0	.
A190	510	0	0	0	0	0	0	.
A191	561	1	1	1	1	1	0	.
A192	530	0	0	0	0	0	0	.
A193	630	0	0	0	0	0	0	.
A194	630	0	0	0	0	0	0	.
A195	731	0	0	0	0	0	0	.
A196	160	0	0	0	0	0	0	.
A197	620	0	0	0	0	0	1	.
A199	530	0	0	0	0	0	0	.
A200	510	1	0	0	0	0	0	.
A201	271	1	1	1	1	1	0	.
A202	561	0	0	0	0	0	0	.
A203	721	1	0	0	0	0	0	.
A204	251	1	1	0	1	1	0	.
A205	271	1	1	1	1	0	0	.
A206	571	0	0	0	0	1	0	.
A207	371	1	1	0	1	1	0	.
A208	560	0	0	0	0	0	0	.
A209	261	0	0	0	0	1	0	.
A210	510	1	0	0	0	0	0	.
A211	261	0	0	0	0	0	0	.
A212	711	0	0	0	0	0	0	.
A213	721	0	0	0	0	0	0	.
A214	530	0	0	0	0	0	0	.
A215	751	0	0	0	0	0	0	.
A216	721	0	0	0	0	0	0	.
A217	271	1	0	0	0	0	0	.
A218	721	0	0	0	0	0	0	.
A219	721	0	0	0	0	0	0	.
A220	370	0	0	0	0	0	0	.
A221	751	0	0	0	0	0	0	.
A222	261	0	0	0	0	0	1	.
A223	531	1	0	0	0	0	0	.
A225	271	1	0	0	0	0	1	.
A226	351	1	0	0	0	0	0	.
A227	751	0	0	0	0	0	0	.
A228	520	0	0	0	1	0	0	.
A229	361	1	0	0	1	0	1	.
A230	531	0	0	0	0	0	0	.
A231	361	1	0	0	1	0	0	.
A232	511	0	0	0	0	0	1	.
A233	271	1	0	0	1	0	0	.
A234	530	1	0	0	0	0	0	.
A235	351	1	1	1	1	0	0	.
A236	510	0	0	0	0	0	0	.
A237	510	1	0	0	1	0	1	.
A238	361	0	0	0	0	1	0	.
A240	361	0	0	0	0	0	1	.
A241	531	0	0	0	0	0	0	.
A242	751	0	0	0	0	1	TD	.
A243	620	0	0	0	0	0	0	.
A244	361	0	0	0	0	0	0	.
A245	751	1	1	0	1	1	0	.
A246	530	1	0	0	0	0	0	.
A247	561	1	1	1	1	1	0	.
A248	751	1	1	1	1	1	1	.
A249	351	0	0	0	1	1	0	.
A250	361	0	0	0	1	0	0	.
A251	611	0	0	0	0	0	1	.
A252	620	0	0	0	0	0	0	.
A253	571	0	1	0	0	0	0	.
A254	761	0	0	0	0	0	0	.
A255	510	1	0	0	1	0	0	.
A256	360	1	0	0	1	0	0	.
A257	571	0	0	0	0	0	0	.
A258	630	0	0	0	0	0	0	.
A259	271	1	0	0	0	1	0	.
A260	361	1	0	0	1	1	0	.
A261	530	0	0	0	0	0	0	.
A262	360	1	1	1	1	0	0	.
A263	751	1	0	0	1	1	0	.
A264	511	0	0	0	0	0	0	.
A265	271	1	0	0	0	0	1	.
A266	371	0	0	0	0	0	0	.
A267	361	1	0	0	1	0	1	.
A268	531	0	0	0	0	0	0	.
A269	530	1	0	0	0	0	0	.
A270	361	0	0	0	0	0	0	.
A271	271	1	0	0	1	0	0	.
A272	760	0	0	0	0	0	0	.
A273	361	1	0	0	0	0	0	.
A274	531	0	0	0	0	0	1	.
A275	271	0	0	0	0	0	0	.
A276	771	0	0	0	0	0	0	.
A277	630	0	0	0	0	0	1	.
A278	371	1	0	0	1	1	1	.
A279	271	0	0	0	0	0	0	.
A281	561	1	0	0	0	1	0	.
A282	361	1	1	0	1	1	1	.
A283	661	0	0	0	0	0	0	.
A284	371	1	0	0	1	0	0	.
A285	620	1	1	0	0	0	0	.
A286	751	0	0	0	1	1	0	.
A287	520	0	0	0	0	0	1	.
A288	361	1	0	0	1	1	1	.
A289	620	0	0	0	0	0	0	.
A290	751	1	1	1	1	1	0	.
A291	530	0	0	0	0	0	0	.
A293	511	0	0	0	0	0	1	.
A294	760	0	0	0	0	0	0	.
A295	571	0	0	0	0	0	1	.
A296	571	1	0	0	0	1	0	.
A297	760	0	0	0	0	0	0	.
A298	731	0	0	0	0	0	0	.
A299	371	1	0	0	1	0	1	.
A300	661	0	0	0	0	0	0	.
A301	561	1	1	1	1	1	0	.
A302	620	0	0	0	0	0	0	.
A303	661	0	0	0	0	0	0	.
A304	360	1	0	0	1	0	0	.
A305	571	0	0	0	0	0	0	.
A306	571	0	0	0	0	0	0	.
A307	561	0	0	0	0	1	0	.
A308	721	1	0	0	0	0	0	.
A310	620	1	1	0	0	0	0	.
A311	721	0	0	0	0	0	0	.
A312	351	0	0	0	0	0	0	.
A313	131	0	0	0	0	0	0	.
A314	331	1	0	0	1	0	0	.
A315	620	0	0	0	0	0	1	.
A316	361	1	1	0	1	1	0	.
A317	661	1	0	0	0	0	0	.
A318	620	0	0	0	0	0	0	.
A319	271	1	1	0	1	1	0	.
A320	511	0	0	0	0	0	1	.
A321	131	1	0	0	0	0	0	.
A322	561	1	0	0	0	0	0	.
A323	561	dk	dk	dk	1	0	dk	.
A324	561	1	1	1	0	1	0	.
A325	271	0	1	1	0	0	0	.
A326	361	1	1	1	1	0	0	.
A327	361	0	0	0	0	0	0	.
A328	751	1	0	0	1	1	0	.
A329	361	0	0	0	0	0	0	.
A330	620	0	0	0	0	0	0	.
A331	620	0	0	0	0	0	0	.
A332	351	1	1	1	1	1	0	.
A333	371	1	1	1	1	0	0	.
A334	520	1	0	0	0	0	0	.
A335	620	1	1	0	0	1	0	.
A336	360	1	0	0	1	0	0	.
A337	620	0	0	0	0	0	0	.
A338	360	1	0	0	1	0	0	.
A339	620	1	0	0	0	0	0	.
A340	370	1	1	0	0	0	0	.
A341	561	1	0	0	1	1	0	.
A342	571	0	0	0	0	0	0	.
A343	520	0	0	0	1	0	0	.
A344	530	0	0	0	0	0	0	.
A345	560	0	0	0	0	0	0	.
A346	351	1	0	0	0	0	0	.
A347	550	1	1	1	1	0	0	.
A349	561	1	1	1	0	1	0	.
A350	561	1	1	1	1	1	0	.
A351	371	1	1	1	1	1	1	.
A352	371	1	1	1	0	1	1	.
A353	561	1	1	1	1	1	0	.
A354	371	1	1	1	1	1	0	.
A355	751	0	0	0	0	0	TD	.
A356	361	1	1	0	0	1	0	.
A357	131	0	0	0	0	0	0	.
A358	620	1	1	0	0	0	0	.
A359	530	0	0	0	1	0	0	.
A360	351	0	0	0	0	0	0	.
A361	371	1	1	1	1	0	0	.
A362	360	1	0	0	0	0	0	.
A363	371	1	1	1	1	1	0	.
A364	231	1	1	1	1	1	0	.
A365	620	1	1	0	0	0	0	.
A366	361	1	1	1	0	1	0	.
A367	561	1	1	1	1	1	0	.
A368	371	1	1	1	1	0	0	.
A369	361	1	1	1	1	0	1	.
A370	771	1	1	1	0	0	1	.
A371	361	1	1	1	0	1	0	.
A372	351	1	1	1	0	0	0	.
A373	271	1	1	1	1	0	0	.
A374	371	1	1	1	0	0	0	.
A375	371	1	1	1	0	1	1	.
A376	271	1	1	1	0	0	0	.
A377	771	1	1	1	1	0	0	.
A378	371	1	1	1	0	0	0	.
A380	771	1	1	1	0	0	0	.
A381	560	1	1	1	1	0	0	.
A382	231	1	1	1	1	1	0	.
A383	351	1	1	1	1	1	0	.
A384	361	1	1	1	1	0	0	.
A385	731	0	0	0	0	0	0	.
A386	561	1	1	1	0	1	0	.
A387	561	1	1	1	1	1	0	.
A388	361	1	1	1	0	0	0	.
A389	360	1	1	1	1	1	0	.
A391	271	1	0	0	1	0	0	.
A392	371	1	1	1	1	1	0	.
A393	360	1	1	1	0	0	0	.
A394	751	1	1	1	1	1	0	.
A395	761	1	1	1	1	1	0	.
A396	371	1	0	0	0	0	0	.
A398	561	1	1	1	1	1	0	.
A399	561	1	1	1	0	1	0	.
A400	371	1	1	1	1	1	0	.
PE0001	360	1	1	0	1	1	0	.
PE0002	620	0	0	0	0	0	0	.
PE0003	531	0	0	0	0	0	0	.
PE0004	760	0	0	0	0	0	0	.
PE0006	361	1	0	0	1	1	0	.
PE0008	761	1	0	0	1	1	0	.
PE0009	271	0	0	0	0	0	0	.
PE0010	630	1	0	0	1	0	0	.
PE0011	361	1	1	0	1	1	0	.
PE0012	771	0	0	0	0	0	0	.
PE0013	620	0	0	0	0	0	0	.
PE0014	761	1	1	0	1	1	0	.
PE0015	360	1	0	0	1	1	0	.
PE0016	550	1	1	1	1	0	0	.
PE0017	620	1	0	0	0	0	0	.
PE0018	260	0	0	0	0	0	0	.
PE0019	510	1	1	0	1	0	0	.
PE0020	271	1	1	0	1	0	0	.
PE0021	771	1	0	0	1	1	1	.
PE0022	771	0	0	0	0	0	0	.
PE0023	261	1	1	0	0	0	0	.
PE0024	361	1	1	0	1	1	0	.
PE0025	510	1	1	1	0	0	0	.
PE0026	570	1	1	1	0	0	0	.
PE0028	571	1	1	0	0	0	0	.
PE0029	561	1	1	0	0	1	0	.
PE0030	360	0	0	0	0	0	0	.
PE0031	620	0	0	0	0	0	0	.
PE0032	561	1	0	0	0	1	0	.
PE0033	761	1	0	0	1	1	0	.
PE0034	171	1	0	0	1	0	0	.
PE0035	761	0	0	0	0	0	0	.
PE0036	771	0	0	0	0	0	0	.
PE0037	561	1	0	0	0	1	0	.
PE0038	561	1	0	0	0	1	0	.
PE0039	561	1	0	0	0	1	0	.
PE0040	361	1	0	0	1	1	1	.
PE0041	761	1	0	0	1	1	0	.
PE0042	751	1	0	0	0	0	0	.
PE0043	620	0	0	0	0	0	0	.
PE0044	511	0	0	0	0	0	0	.
PE0045	751	1	0	0	1	1	0	.
PE0046	361	0	0	0	0	0	0	.
PE0047	620	0	0	0	0	0	0	.
PE0048	361	1	1	0	1	1	1	.
PE0049	531	1	0	0	0	0	0	.
PE0050	371	1	0	0	1	1	0	.
PE0051	361	0	0	0	0	1	0	.
PE0052	771	0	0	0	0	0	0	.
PE0053	751	0	0	0	0	0	0	.
PE0054	361	1	0	0	0	1	0	.
PE0055	620	1	1	0	0	0	0	.
PE0056	271	0	0	0	0	0	0	.
PE0057	771	0	0	0	0	0	0	.
PE0058	361	0	0	0	0	0	0	.
PE0059	771	0	0	0	0	0	0	.
PE0060	360	0	0	0	0	0	0	.
PE0061	511	0	0	0	0	0	0	.
PE0062	361	1	1	0	1	1	0	.
PE0063	271	0	0	0	1	0	0	.
PE0064	361	1	0	0	1	1	0	.
PE0065	530	1	0	0	1	0	0	.
PE0066	531	0	0	0	0	0	0	.
PE0067	271	0	0	0	0	0	0	.
PE0068	361	1	0	0	0	1	0	.
PE0069	271	0	0	0	1	0	0	.
PE0070	561	1	1	1	0	1	0	.
PE0071	371	1	0	0	1	1	1	.
PE0072	360	1	0	0	1	1	0	.
PE0073	361	1	0	0	1	1	1	.
PE0074	771	1	0	0	0	0	0	.
PE0075	571	1	0	0	0	0	0	.
PE0076	761	1	0	0	1	1	1	.
PE0077	360	1	0	0	0	1	0	.
PE0078	361	1	0	0	1	1	0	.
PE0080	361	1	0	0	1	1	0	.
PE0081	361	1	0	0	1	1	0	.
PE0082	261	1	1	0	0	0	0	.
PE0083	271	1	0	0	1	0	0	.
PE0084	571	1	0	0	0	0	0	.
PE0085	361	1	0	0	0	0	0	.
PE0087	360	1	0	0	0	1	0	.
PE0088	360	1	0	0	1	1	0	.
PE0089	761	1	1	0	1	1	1	.
PE0091	760	0	0	0	0	0	0	.
PE0092	360	0	0	0	0	0	0	.
PE0093	361	1	1	0	1	1	1	.
PE0094	361	1	0	0	1	0	0	.
PE0096	271	1	1	0	0	0	0	.
PE0097	361	1	1	0	0	0	0	.
PE0099	671	0	0	0	0	0	0	.
PE0100	721	1	0	0	0	0	0	.
PE0101	171	0	0	0	0	0	0	.
PE0102	561	1	0	0	0	1	0	.
PE0103	360	1	1	1	0	1	0	.
PE0104	530	0	0	0	0	0	0	.
PE0105	510	1	0	0	0	0	0	.
PE0106	271	1	0	0	1	0	0	.
PE0107	731	0	0	0	0	0	0	.
PE0108	361	0	0	0	0	0	0	.
PE0110	371	1	0	0	1	0	0	.
PE0111	771	0	0	0	0	0	0	.
PE0112	620	0	0	0	0	0	0	.
PE0113	360	1	0	0	0	1	0	.
PE0114	361	0	0	0	0	0	0	.
PE0115	771	1	0	0	1	1	1	.
PE0116	661	1	1	0	0	0	0	.
PE0117	261	1	1	0	0	0	0	.
PE0118	271	1	0	0	1	0	0	.
PE0120	360	1	1	1	1	1	0	.
PE0121	361	1	1	1	1	1	0	.
PE0122	530	0	0	0	0	0	0	.
PE0123	271	0	0	0	1	0	0	.
PE0124	350	0	0	0	0	0	0	.
PE0125	360	1	0	0	1	1	0	.
PE0126	531	0	0	0	0	0	0	.
PE0127	361	1	1	0	1	0	0	.
PE0128	360	1	1	1	1	1	1	.
PE0129	530	0	0	0	0	0	0	.
PE0130	131	0	0	0	0	0	0	.
PE0131	731	0	0	0	0	0	0	.
PE0132	371	1	0	0	1	1	0	.
PE0133	371	1	0	0	1	1	0	.
PE0134	510	0	0	0	0	0	0	.
PE0135	751	0	0	0	0	0	0	.
PE0136	360	1	0	0	1	1	0	.
PE0138	371	1	1	0	0	1	0	.
PE0139	360	1	0	0	1	1	0	.
PE0140	771	1	0	0	1	1	0	.
PE0141	360	1	0	0	1	1	0	.
PE0142	661	1	1	0	0	0	0	.
PE0143	530	0	0	0	0	0	0	.
PE0144	530	0	0	0	0	0	1	.
PE0145	731	0	0	0	0	0	0	.
PE0146	131	1	0	0	0	0	0	.
PE0147	661	0	0	0	0	0	0	.
PE0148	570	1	1	0	0	0	0	.
PE0149	531	1	1	0	1	0	0	.
PE0150	661	0	0	0	1	0	0	.
PE0151	731	1	0	0	1	0	0	.
PE0152	751	1	1	0	0	0	0	.
PE0153	261	1	0	0	0	0	0	.
PE0155	530	0	0	0	0	0	0	.
PE0156	351	0	0	0	0	0	0	.
PE0157	561	1	0	0	0	1	0	.
PE0158	620	0	0	0	0	0	0	.
PE0159	530	0	0	0	0	0	0	.
PE0160	511	0	0	1	0	0	0	.
PE0161	361	1	0	0	1	1	0	.
PE0162	361	1	0	0	1	1	0	.
PE0164	620	1	0	0	0	0	0	.
PE0165	661	0	0	0	1	0	0	.
PE0166	560	1	0	0	1	0	0	.
PE0167	371	1	0	0	1	1	0	.
PE0168	561	1	0	0	0	1	0	.
PE0169	360	1	0	0	1	1	0	.
PE0170	561	1	1	1	1	1	0	.
PE0171	361	0	0	0	0	1	0	.
PE0172	360	1	0	0	1	1	0	.
PE0173	361	0	1	0	0	1	1	.
PE0174	361	1	1	0	0	1	0	.
PE0175	271	1	0	0	1	0	1	.
PE0177	761	1	0	0	1	1	0	.
PE0178	351	0	0	0	0	0	0	.
PE0179	620	1	0	0	0	0	0	.
PE0180	371	1	0	0	1	0	0	.
PE0183	760	0	0	0	0	0	0	.
PE0184	620	1	0	0	0	0	0	.
PE0185	361	0	0	0	1	0	0	.
PE0186	751	0	0	0	0	0	0	.
PE0187	271	1	0	0	1	0	1	.
PE0188	561	1	0	0	0	1	0	.
PE0189	530	0	0	0	0	0	0	.
PE0190	761	1	0	0	1	1	0	.
PE0191	761	1	1	0	1	1	1	.
PE0192	771	0	0	0	0	0	0	.
PE0194	361	0	0	0	0	1	0	.
PE0195	771	1	0	0	1	0	0	.
PE0196	361	1	0	0	1	1	0	.
PE0197	771	1	0	0	0	0	0	.
PE0199	570	1	1	1	1	1	0	.
PE0200	761	1	1	0	1	1	0	.
PE0201	761	1	0	0	1	1	0	.
PE0202	761	1	1	0	1	1	0	.
PE0203	561	1	0	0	1	1	0	.
PE0204	571	1	0	0	0	0	0	.
PE0205	751	0	0	0	0	0	0	.
PE0206	271	1	0	0	0	1	0	.
PE0207	771	0	0	0	0	0	0	.
PE0210	531	0	0	0	0	0	0	.
PE0211	561	1	1	1	1	1	0	.
PE0212	771	0	0	0	0	0	0	.
PE0213	771	0	0	0	0	0	0	.
RE001	560	1	0	0	0	0	0	.
RE002	560	1	0	0	0	0	0	.
RE003	570	1	1	1	1	0	0	.
RE004	751	1	1	0	1	1	0	.
RE006	571	1	0	0	1	1	0	.
RE007	771	0	0	0	0	0	0	.
RE011	531	0	0	0	0	0	1	.
RE014	620	0	0	0	0	0	0	.
RE015	360	1	1	0	1	1	0	.
RE017	530	1	0	0	1	0	0	.
RE020	371	1	0	0	0	0	0	.
RE021	570	1	1	0	1	1	0	.
RE022	271	0	0	0	1	1	0	.
RE023	771	0	0	0	0	0	1	.
RE024	751	0	0	0	0	0	0	.
RE027	571	0	0	0	1	0	0	.
RE028	271	1	0	0	0	0	0	.
RE029	530	0	0	0	0	0	0	.
RE030	751	1	0	0	1	1	1	.
RE032	361	1	1	0	0	1	0	.
RE033	371	1	1	1	0	1	0	.
RE034	261	0	0	0	0	0	0	.
RE038	261	0	0	0	0	0	0	.
RE039	360	0	0	0	0	0	0	.
RE040	531	0	1	0	0	0	0	.
RE041	620	1	0	0	1	0	0	.
RE043	171	dk	dk	dk	dk	dk	dk	.
RE044	530	0	0	0	0	0	0	.
RE048	620	1	1	0	0	0	0	.
RE051	761	0	0	0	0	0	0	.
RE053	271	0	0	0	1	1	0	.
RE058	751	0	0	0	0	0	1	.
RE059	620	0	0	0	0	0	0	.
RE060	620	0	0	0	0	0	0	.
RE063	620	1	1	0	1	0	0	.
RE064	530	0	0	0	0	0	0	.
RE065	751	1	1	0	1	0	0	.
RE066	751	1	0	0	0	0	1	.
RE068	560	1	0	0	0	0	0	.
RE069	721	0	0	0	0	0	0	.
RE070	361	0	0	0	0	0	0	.
RE074	530	0	0	0	0	0	0	.
RE077	530	0	0	0	0	0	0	.
RE080	751	0	0	0	0	0	0	.
RE081	561	1	1	1	0	1	0	.
RE083	751	0	0	0	0	0	0	.
RE084	531	1	0	0	0	0	1	.
RE085	751	0	0	0	0	0	0	.
RE086	261	0	0	0	0	0	0	.
RE087	561	dk	dk	dk	dk	dk	dk	.
RE090	260	0	0	0	1	0	0	.
RE092	361	1	0	0	0	0	0	.
RE097	160	0	0	0	0	0	0	.
M001	620	0	0	0	0	0	0	.
M002	361	1	1	1	1	1	0	.
M003	271	1	0	0	1	0	0	.
M004	561	1	0	0	0	1	0	.
M005	760	1	1	1	0	0	0	.
M006	530	0	0	0	0	0	0	.
M007	360	1	1	0	1	1	1	.
M008	131	1	1	0	0	0	0	.
M009	721	0	0	0	0	0	0	.
M010	731	0	0	0	0	0	0	.
M011	661	1	0	0	0	0	1	.
M012	530	0	0	0	0	0	0	.
M013	271	1	0	0	1	0	1	.
M014	561	1	0	0	0	1	0	.
M015	661	1	0	0	0	0	0	.
M016	561	1	0	0	0	1	0	.
M018	760	1	0	0	1	0	0	.
M019	760	0	0	0	0	1	0	.
M020	560	1	1	0	1	0	0	.
M021	530	1	0	0	1	0	0	.
M022	530	0	0	0	0	0	0	.
M023	531	1	1	1	0	0	0	.
M024	530	0	0	0	0	0	0	.
M025	530	0	0	0	0	0	0	.
M026	361	1	1	1	1	1	1	.
M027	620	0	0	0	0	0	1	.
M028	561	1	1	0	1	1	0	.
M029	171	0	0	0	0	0	0	.
M030	731	0	0	0	0	0	0	.
M031	561	1	1	0	1	1	0	.
M032	530	1	0	0	0	0	0	.
M033	361	1	1	0	1	1	1	.
M034	731	1	0	0	0	0	0	.
M035	561	0	0	0	1	1	0	.
M036	561	1	1	0	0	1	0	.
M037	361	1	1	0	1	1	1	.
M038	561	1	0	0	0	1	0	.
M039	530	1	1	0	0	0	0	.
M040	711	1	0	0	0	0	0	.
M041	351	1	0	0	1	0	1	.
M042	620	0	0	0	0	0	1	.
M043	751	1	1	1	1	1	1	.
M044	511	1	0	0	0	0	1	.
M045	511	1	0	0	0	0	0	.
M046	561	1	0	0	1	1	0	.
M047	371	1	1	0	0	0	0	.
M048	760	0	0	0	0	0	0	.
M049	160	0	0	0	0	0	0	.
M050	760	0	0	0	0	0	0	.
M051	530	1	0	0	0	0	0	.
M052	371	1	1	1	1	0	1	.
M053	531	1	0	0	0	0	0	.
M054	530	1	0	0	1	0	0	.
M055	171	1	1	0	0	0	0	.
M057	620	0	0	0	0	0	0	.
M058	371	1	0	0	0	0	0	.
M060	561	1	1	0	0	1	0	.
M061	561	1	0	0	0	1	0	.
M062	561	1	1	0	0	1	1	.
M063	260	0	0	0	0	0	0	.
M064	561	1	1	0	0	1	0	.
M065	620	1	0	0	1	0	0	.
M066	371	1	1	0	0	0	0	.
M067	561	1	1	0	1	1	1	.
M068	510	1	1	0	0	0	0	.
M069	171	1	0	0	0	0	0	.
M070	271	1	0	0	1	1	0	.
M071	371	1	0	0	1	0	1	.
M072	561	1	1	1	1	1	0	.
M073	530	0	0	0	0	0	0	.
M074	131	1	1	0	0	0	0	.
M075	760	0	0	0	0	0	0	.
M076	561	1	1	0	1	1	0	.
M077	561	0	0	0	0	1	0	.
M078	620	0	0	0	0	0	0	.
M079	620	1	0	0	1	0	1	.
M080	651	1	1	0	0	0	0	.
M081	620	0	0	0	1	0	0	.
M082	760	1	0	0	0	0	0	.
M083	131	0	0	0	1	0	0	.
M084	561	1	1	0	0	1	0	.
M085	271	1	0	0	0	0	0	.
M086	350	1	0	0	0	0	0	.
M087	671	1	1	0	1	1	0	.
M088	561	1	1	0	1	1	0	.
M089	561	1	1	0	1	1	0	.
M090	371	1	0	0	1	0	1	.
M092	620	0	0	0	0	0	0	.
M093	561	1	1	0	1	1	0	.
M094	561	1	1	0	0	1	0	.
M095	271	1	1	0	1	1	1	.
M097	531	0	0	0	0	0	0	.
M098	760	0	0	0	0	0	0	.
M099	360	1	0	0	0	0	0	.
M100	361	1	1	0	1	1	1	.
M101	760	0	0	0	0	0	0	.
M103	361	0	0	0	0	0	0	.
M104	261	0	0	0	0	0	0	.
M105	620	1	0	0	0	0	0	.
M106	620	0	0	0	0	0	0	.
M107	720	0	0	0	0	0	0	.
M108	561	1	1	0	0	1	0	.
M109	171	0	0	0	1	0	0	.
M110	530	0	0	0	0	0	0	.
M111	361	1	0	0	0	0	0	.
M112	530	0	0	0	0	0	0	.
M113	261	1	0	0	0	0	0	.
M114	530	1	1	0	0	0	1	.
M115	351	0	0	0	1	0	0	.
