# Supplementary material for: Bacterial clonal diagnostics as a tool for evidence-based empiric antibiotic selection
Source: PLoS One. 2017 Mar 28;12(3):e0174132. doi: 10.1371/journal.pone.0174132 (PMC5369764; doi:10.1371/journal.pone.0174132)
Supplement: S3 Dataset — Following variables are listed: study ID (name of the de-identified sample); bacterial load determined by 7-SNP test and bacterial load determined by culture (log10 cfu/ml); clonotype (septatype) determined in 7-SNP test directly from urine sample and clonotype from cultured bacteria; and resistance to seven antibiotics (AMP, ampicillin, CZ, cefazolin, CTR, ceftriaxone, T/S, trimethoprim/sulfamethoxazole, CIP, ciprofloxacin, NIT, nitrofurantoin, FOS, fosfomycin). Resistance is given in ‘1’ for resistant, ‘0’ for susceptible, ‘.’ for missing data. (XLSX) [file pone.0174132.s007.xlsx]

## Sheet: dataset
Study ID	Bacterial load in 7-SNP test (log10 cfu/ml)	Bacterial load by culture (log10 cfu/ml)	Clonotype from urine sample	Clonotype from cultured E. coli	Resistant to antibiotics (measured by disk diffusion method): 1 - resistant, 0 - sensitive
					AMP-R	CZ-R	CTR-R	T/S-R	CIP-R	NIT-R	FOS-R
C001	0	0	.	.	.	.	.	.	.	.	.
C002	4	4	761	761	0	0	0	0	0	0	0
C003	0	2	ND	361	0	0	0	0	0	0	0
C004	0	0	.	.	.	.	.	.	.	.	.
C005	3	3	530	530	0	0	0	0	0	0	0
C006	5	6	620	620	0	0	0	0	0	0	0
C007	0	0	.	.	.	.	.	.	.	.	.
C008	5	4	271	271	1	0	0	1	0	0	0
C009	0	2	ND	561	0	0	0	0	1	0	0
C010	6	7	571	571	1	0	0	1	1	0	0
C011	0	0	.	.	.	.	.	.	.	.	.
C012	0	2	ND	530	0	0	0	0	1	0	0
C013	0	0	.	.	.	.	.	.	.	.	.
C014	7	4	560	560	1	0	0	1	1	0	0
C015	0	2	ND	720	1	0	0	0	0	0	0
C016	0	0	.	.	.	.	.	.	.	.	.
C017	0	0	.	.	.	.	.	.	.	.	.
C018	0	0	.	.	.	.	.	.	.	.	.
C019	6	5	561	561	1	0	0	1	1	0	0
C020	0	0	.	.	.	.	.	.	.	.	.
C021	0	0	.	.	.	.	.	.	.	.	.
C022	0	0	.	.	.	.	.	.	.	.	.
C023	0	0	.	.	.	.	.	.	.	.	.
C024	0	0	.	.	.	.	.	.	.	.	.
C025	0	0	.	.	.	.	.	.	.	.	.
C026	7	7	510	510	0	0	0	0	0	0	0
C027	0	0	.	.	.	.	.	.	.	.	.
C028	0	0	.	.	.	.	.	.	.	.	.
C029	3	5	361	361	0	0	0	0	0	0	0
C030	0	0	.	.	.	.	.	.	.	.	.
C031	0	0	.	.	.	.	.	.	.	.	.
C032	0	0	.	.	.	.	.	.	.	.	.
C033	0	0	.	.	.	.	.	.	.	.	.
C034	0	0	.	.	.	.	.	.	.	.	.
C035	0	0	.	.	.	.	.	.	.	.	.
C036	4	2	731	731	0	0	0	0	0	0	0
C037	6	7	360	360	0	0	0	0	0	0	0
C038	2	2	771	771	0	0	0	0	0	0	0
C039	0	0	.	.	.	.	.	.	.	.	.
C040	0	0	.	.	.	.	.	.	.	.	.
C041	6	6	361	361	1	0	0	1	0	0	0
C042	6	6	520	520	0	0	0	0	0	0	0
C043	6	4	271	271	1	0	0	1	0	0	0
C044	7	4	561	561	1	1	1	0	1	0	0
C045	0	0	.	.	.	.	.	.	.	.	.
C046	4	5	760	760	0	0	0	0	0	0	0
C047	0	2	ND	361	0	0	0	0	0	0	0
C048	0	0	.	.	.	.	.	.	.	.	.
C049	0	0	.	.	.	.	.	.	.	.	.
C050	0	0	.	.	.	.	.	.	.	.	.
C051	0	0	.	.	.	.	.	.	.	.	.
C052	7	7	561	561	1	0	0	0	1	0	0
C053	0	0	.	.	.	.	.	.	.	.	.
C054	0	0	.	.	.	.	.	.	.	.	.
C055	7	7	760	760	0	0	0	0	0	0	0
C056	7	7	561	561	0	0	0	0	1	0	0
C057	4	2	571	571	0	0	0	0	0	0	0
C058	0	0	.	.	.	.	.	.	.	.	.
C059	4	4	760	760	0	0	0	0	0	0	0
C060	0	0	.	.	.	.	.	.	.	.	.
C061	0	2	ND	620	0	0	0	0	0	0	0
C062	0	0	.	.	.	.	.	.	.	.	.
C063	5	5	620	620	0	0	0	0	0	0	0
C064	0	2	ND	371	1	0	0	0	0	0	0
C065	0	2	ND	561	1	0	0	0	1	0	0
C066	5	6	731	731	1	0	0	0	0	0	0
C067	0	0	.	.	.	.	.	.	.	.	.
C068	0	0	.	.	.	.	.	.	.	.	.
C069	0	0	.	.	.	.	.	.	.	.	.
C070	3	3	620	620	1	0	0	0	0	0	0
C071	0	2	ND	620	1	0	0	0	0	0	0
C072	6	7	620	620	1	0	0	0	0	0	0
C073	0	0	.	.	.	.	.	.	.	.	.
C074	0	0	.	.	.	.	.	.	.	.	.
C075	0	0	.	.	.	.	.	.	.	.	.
C076	0	0	.	.	.	.	.	.	.	.	.
C077	4	6	271	271	1	0	0	1	0	0	0
C078	0	0	.	.	.	.	.	.	.	.	.
C079	4	4	360	360	0	0	0	0	0	0	0
C080	4	3	131	131	0	0	0	0	0	0	0
C081	0	0	.	.	.	.	.	.	.	.	.
C082	6	6	571	571	1	0	0	0	0	0	0
C083	0	0	.	.	.	.	.	.	.	.	.
C084	2	3	531	531	0	0	0	0	0	0	0
C085	0	2	ND	760	0	0	0	0	0	0	0
C086	0	0	.	.	.	.	.	.	.	.	.
C087	0	2	ND	620	1	0	0	1	0	0	0
C088	7	7	761	761	0	0	0	0	0	0	0
C089	2	2	561	561	1	0	0	0	1	0	0
C090	0	0	.	.	.	.	.	.	.	.	.
C091	0	0	.	.	.	.	.	.	.	.	.
C092	0	2	ND	661	0	0	0	0	0	0	0
C093	0	2	ND	530	0	0	0	0	0	0	0
C094	0	2	ND	721	0	0	0	0	0	0	0
C095	0	0	.	.	.	.	.	.	.	.	.
C096	0	0	.	.	.	.	.	.	.	.	.
C097	0	0	.	.	.	.	.	.	.	.	.
C098	7	7	131	131	0	0	0	0	0	0	0
C099	0	0	.	.	.	.	.	.	.	.	.
C100	0	0	.	.	.	.	.	.	.	.	.
C101	0	0	.	.	.	.	.	.	.	.	.
C102	0	0	.	.	.	.	.	.	.	.	.
C103	0	0	.	.	.	.	.	.	.	.	.
C104	6	7	560	560	1	0	0	0	0	0	0
C105	0	0	.	.	.	.	.	.	.	.	.
C106	0	0	.	.	.	.	.	.	.	.	.
C107	2	2	E. coli	271	0	0	0	0	0	0	0
C108	3	3	751	751	0	0	0	0	0	0	0
C109	6	7	721	721	0	0	0	0	0	0	0
C110	5	7	271	271	1	0	0	1	0	0	0
C111	0	0	.	.	.	.	.	.	.	.	.
C112	0	2	ND	731	0	1	0	0	0	0	0
C113	7	7	661	661	1	0	0	0	0	0	0
C114	0	0	.	.	.	.	.	.	.	.	.
C115	0	0	.	.	.	.	.	.	.	.	.
C116	6	7	561	561	1	1	0	0	1	0	0
C117	0	0	.	.	.	.	.	.	.	.	.
C118	6	7	560	560	1	0	0	0	0	0	0
C119	0	0	.	.	.	.	.	.	.	.	.
C120	0	0	.	.	.	.	.	.	.	.	.
C121	0	2	ND	561	1	0	0	0	1	0	0
C122	0	2	ND	561	1	1	0	0	1	0	0
C123	0	0	.	.	.	.	.	.	.	.	.
C124	0	2	ND	561	1	1	0	0	1	0	0
C125	0	0	.	.	.	.	.	.	.	.	.
C126	0	0	.	.	.	.	.	.	.	.	.
C127	0	0	.	.	.	.	.	.	.	.	.
C128	0	0	.	.	.	.	.	.	.	.	.
C129	0	0	.	.	.	.	.	.	.	.	.
C130	0	0	.	.	.	.	.	.	.	.	.
C131	2	3	530	530	0	0	0	0	0	0	0
C132	4	5	271	271	1	0	0	1	0	0	0
C133	0	2	ND	561	1	0	0	1	1	0	0
C134	0	0	.	.	.	.	.	.	.	.	.
C135	5	7	371	371	1	0	0	1	0	0	0
C136	0	0	.	.	.	.	.	.	.	.	.
C137	6	7	751	751	0	0	0	0	0	0	0
C138	5	4	561	561	1	0	0	0	1	0	0
C139	7	6	620	620	0	0	0	0	0	0	0
C140	2	2	561	661	0	0	0	0	0	0	0
C141	0	0	.	.	.	.	.	.	.	.	.
C142	0	0	.	.	.	.	.	.	.	.	.
C143	6	7	551	551	1	0	0	1	0	0	0
C144	5	4	561	561	1	1	1	1	1	0	0
C145	0	0	.	.	.	.	.	.	.	.	.
C146	3	5	360	360	0	0	0	0	0	0	0
C147	6	7	200	200	0	0	0	1	0	0	0
C148	0	2	ND	530	0	0	0	0	0	0	0
C149	5	7	360	360	0	0	0	0	0	0	0
C150	2	3	530	530	0	0	0	0	0	0	0
C151	6	5	171	171	0	0	0	1	0	0	0
C152	0	0	.	.	.	.	.	.	.	.	.
C153	0	0	.	.	.	.	.	.	.	.	.
C154	4	4	571	571	1	0	0	1	1	0	0
C155	0	0	.	.	.	.	.	.	.	.	.
C156	0	0	.	.	.	.	.	.	.	.	.
C157	0	0	.	.	.	.	.	.	.	.	.
C158	7	7	760	760	0	0	0	0	0	0	0
C159	0	0	.	.	.	.	.	.	.	.	.
C160	0	0	.	.	.	.	.	.	.	.	.
C161	0	0	.	.	.	.	.	.	.	.	.
C162	0	0	.	.	.	.	.	.	.	.	.
C163	0	0	.	.	.	.	.	.	.	.	.
C164	0	0	.	.	.	.	.	.	.	.	.
C165	0	0	.	.	.	.	.	.	.	.	.
C166	0	0	.	.	.	.	.	.	.	.	.
C167	0	0	.	.	.	.	.	.	.	.	.
C168	0	2	ND	361	0	0	0	0	0	0	0
C169	0	0	.	.	.	.	.	.	.	.	.
C170	4	5	351	351	1	0	0	1	0	0	0
C171	0	0	.	.	.	.	.	.	.	.	.
C172	4	4	721	721	0	0	0	0	0	0	0
C173	0	0	.	.	.	.	.	.	.	.	.
C174	3	2	360	360	1	1	0	1	1	0	0
C175	0	0	.	.	.	.	.	.	.	.	.
C176	7	5	721	721	0	0	0	0	0	0	0
C177	0	0	.	.	.	.	.	.	.	.	.
C178	5	7	561	561	1	1	1	1	1	0	0
C179	0	2	ND	520	0	0	0	0	0	0	0
C180	0	0	.	.	.	.	.	.	.	.	.
C181	0	0	.	.	.	.	.	.	.	.	.
C182	0	2	ND	660	0	0	0	0	0	0	0
C183	0	0	.	.	.	.	.	.	.	.	.
C184	5	7	620	620	1	0	0	0	0	0	0
C185	7	7	771	771	1	0	0	0	0	0	0
C186	0	0	.	.	.	.	.	.	.	.	.
C187	0	0	.	.	.	.	.	.	.	.	.
C188	4	4	271	271	1	1	1	1	0	0	0
C189	0	0	.	.	.	.	.	.	.	.	.
C190	0	0	.	.	.	.	.	.	.	.	.
C191	7	6	271	271	1	0	0	1	1	0	0
C192	0	0	.	.	.	.	.	.	.	.	.
C193	0	0	.	.	.	.	.	.	.	.	.
C194	0	0	.	.	.	.	.	.	.	.	.
C195	0	0	.	.	.	.	.	.	.	.	.
C196	0	0	.	.	.	.	.	.	.	.	.
C197	5	7	620	620	0	0	0	0	0	0	0
C198	5	3	721	721	0	0	0	0	0	0	0
C199	0	2	ND	771	0	0	0	0	0	0	0
C200	0	2	ND	761	1	0	0	0	0	0	0
C201	0	0	.	.	.	.	.	.	.	.	.
C202	0	0	.	.	.	.	.	.	.	.	.
C203	0	0	.	.	.	.	.	.	.	.	.
C204	7	7	561	561	1	0	0	0	1	0	0
C205	0	0	.	.	.	.	.	.	.	.	.
C206	4	4	630	630	0	0	0	0	0	0	0
C207	0	2	ND	561	1	0	0	0	0	0	0
C208	0	0	.	.	.	.	.	.	.	.	.
C209	0	0	.	.	.	.	.	.	.	.	.
C210	0	0	.	.	.	.	.	.	.	.	.
C211	0	0	.	.	.	.	.	.	.	.	.
C212	0	0	.	.	.	.	.	.	.	.	.
C213	0	0	.	.	.	.	.	.	.	.	.
C214	4	4	760	760	0	0	0	0	0	0	0
C215	0	0	.	.	.	.	.	.	.	.	.
C216	0	0	.	.	.	.	.	.	.	.	.
C217	7	6	530	530	1	0	0	0	0	0	0
C218	4	5	571	571	1	0	0	1	1	0	0
C219	0	0	.	.	.	.	.	.	.	.	.
C220	2	2	E. coli	731	0	0	0	0	0	0	0
C221	0	0	.	.	.	.	.	.	.	.	.
C222	0	0	.	.	.	.	.	.	.	.	.
C223	0	0	.	.	.	.	.	.	.	.	.
C224	0	0	.	.	.	.	.	.	.	.	.
C225	0	0	.	.	.	.	.	.	.	.	.
C226	0	0	.	.	.	.	.	.	.	.	.
C227	0	0	.	.	.	.	.	.	.	.	.
C228	6	5	561	561	1	0	0	0	1	0	0
C229	0	0	.	.	.	.	.	.	.	.	.
C230	5	6	361	361	0	0	0	0	0	0	0
C231	0	0	.	.	.	.	.	.	.	.	.
C232	0	0	.	.	.	.	.	.	.	.	.
C233	5	0	230	.	.	.	.	.	.	.	.
C234	4	3	561	561	1	0	0	1	1	0	0
C235	0	0	.	.	.	.	.	.	.	.	.
C236	0	0	.	.	.	.	.	.	.	.	.
C237	6	7	571	571	1	0	0	0	0	0	0
C238	4	4	761	761	1	0	0	1	0	0	0
C239	2	2	E. coli	620	0	0	0	0	0	0	0
C240	0	0	.	.	.	.	.	.	.	.	.
C241	0	0	.	.	.	.	.	.	.	.	.
C242	7	7	561	561	1	1	0	1	1	0	0
C243	0	2	ND	771	0	0	0	0	0	0	0
C244	0	0	.	.	.	.	.	.	.	.	.
C245	3	4	620	620	1	0	0	0	0	0	0
C246	0	0	.	.	.	.	.	.	.	.	.
C247	0	0	.	.	.	.	.	.	.	.	.
C248	5	7	530	530	0	0	0	0	0	0	0
C249	0	2	ND	530	0	0	0	0	0	0	0
C250	0	0	.	.	.	.	.	.	.	.	.
P001	6	5	661	661	0	0	0	0	0	0	0
P002	0	0	.	.	.	.	.	.	.	.	.
P003	0	0	.	.	.	.	.	.	.	.	.
P004	6	5	530	530	0	0	0	0	0	0	0
P005	0	0	.	.	.	.	.	.	.	.	.
P006	0	0	.	.	.	.	.	.	.	.	.
P007	0	0	.	.	.	.	.	.	.	.	.
P008	0	0	.	.	.	.	.	.	.	.	.
P009	4	4	360	360	0	0	0	0	0	0	0
P010	5	4	271	271	1	0	0	1	1	0	0
P011	5	5	620	620	1	0	0	1	0	0	0
P012	0	0	.	.	.	.	.	.	.	.	.
P013	0	0	.	.	.	.	.	.	.	.	.
P014	3	3	571	571	1	0	0	0	0	0	0
P015	6	5	560	560	1	0	0	0	0	0	0
P016	0	0	.	.	.	.	.	.	.	.	.
P017	4	4	750	561	1	1	1	1	1	0	0
P018	6	5	771	771	0	0	0	0	0	0	0
P019	0	0	.	.	.	.	.	.	.	.	.
P020	0	0	.	.	.	.	.	.	.	.	.
P021	0	0	.	.	.	.	.	.	.	.	.
P022	0	0	.	.	.	.	.	.	.	.	.
P023	4	4	620	620	0	0	0	0	0	0	0
P024	4	4	771	771	1	0	0	1	0	0	0
P025	0	0	.	.	.	.	.	.	.	.	.
P026	0	0	.	.	.	.	.	.	.	.	.
P027	0	0	.	.	.	.	.	.	.	.	.
P028	6	5	760	760	0	0	0	0	0	0	0
P029	6	5	571	571	0	0	0	0	1	0	0
P030	0	0	.	.	.	.	.	.	.	.	.
P031	4	5	530	530	0	0	0	0	0	0	0
P032	0	0	.	.	.	.	.	.	.	.	.
P033	6	5	530	530	1	0	0	0	0	0	0
P034	4	4	510	510	1	0	0	0	0	0	0
P035	0	0	.	.	.	.	.	.	.	.	.
P036	6	5	771	771	0	0	0	0	0	0	0
P037	0	0	.	.	.	.	.	.	.	.	.
P038	2	5	571	571	1	0	0	0	1	0	0
P039	0	0	.	.	.	.	.	.	.	.	.
P040	4	5	571	571	1	0	0	0	0	0	0
P041	0	0	.	.	.	.	.	.	.	.	.
P042	0	0	.	.	.	.	.	.	.	.	.
P043	7	5	561	561	1	0	0	1	1	0	0
P044	0	0	.	.	.	.	.	.	.	.	.
P045	2	5	351	351	0	0	0	0	0	0	0
P046	0	0	.	.	.	.	.	.	.	.	.
P047	0	0	.	.	.	.	.	.	.	.	.
P048	0	0	.	.	.	.	.	.	.	.	.
P049	0	0	.	.	.	.	.	.	.	.	.
P050	7	5	531	531	0	0	0	0	0	0	0
P051	0	0	.	.	.	.	.	.	.	.	.
P052	0	0	.	.	.	.	.	.	.	.	.
P053	0	0	.	.	.	.	.	.	.	.	.
P054	0	0	.	.	.	.	.	.	.	.	.
P055	0	0	.	.	.	.	.	.	.	.	.
P056	0	0	.	.	.	.	.	.	.	.	.
P057	0	0	.	.	.	.	.	.	.	.	.
P058	0	0	.	.	.	.	.	.	.	.	.
P059	0	0	.	.	.	.	.	.	.	.	.
P060	5	5	271	271	1	0	0	1	0	0	0
P061	7	5	271	271	0	0	0	0	0	0	0
P062	6	5	620	620	0	0	0	0	0	0	0
P063	0	0	.	.	.	.	.	.	.	.	.
P064	0	0	.	.	.	.	.	.	.	.	.
P065	6	5	E. coli	351	1	0	0	1	0	0	0
P066	7	5	561	561	1	0	0	1	0	0	0
P067	0	0	.	.	.	.	.	.	.	.	.
P068	7	5	361	361	1	0	0	1	0	0	0
P069	3	3	ND	620	0	0	0	0	0	0	0
P070	0	0	.	.	.	.	.	.	.	.	.
P071	2	2	771	771	1	0	0	1	0	0	0
P072	5	5	371	371	1	0	0	1	0	0	0
P073	3	3	661	661	0	0	0	0	0	0	0
P074	5	5	560	560	1	0	0	0	0	0	0
P075	6	5	760	760	0	0	0	0	0	0	0
P076	0	0	.	.	.	.	.	.	.	.	.
P077	3	3	530	530	0	0	0	0	0	0	0
P078	6	5	571	571	0	0	0	0	1	0	0
P079	4	5	760	760	1	0	0	0	0	0	0
P080	0	0	.	.	.	.	.	.	.	.	.
P081	7	5	571	571	1	0	0	1	1	0	0
P082	4	4	561	561	1	0	0	0	0	0	0
P083	0	0	.	.	.	.	.	.	.	.	.
P084	0	0	.	.	.	.	.	.	.	.	.
P085	7	5	561	561	1	0	0	0	1	0	1
P086	0	0	.	.	.	.	.	.	.	.	.
P087	0	0	.	.	.	.	.	.	.	.	.
P088	0	0	.	.	.	.	.	.	.	.	.
P089	0	0	.	.	.	.	.	.	.	.	.
P090	0	0	.	.	.	.	.	.	.	.	.
P091	0	0	.	.	.	.	.	.	.	.	.
P092	0	0	.	.	.	.	.	.	.	.	.
P093	0	0	.	.	.	.	.	.	.	.	.
P094	0	0	.	.	.	.	.	.	.	.	.
P095	4	5	531	531	0	0	0	0	0	0	0
P096	0	0	.	.	.	.	.	.	.	.	.
P097	4	5	350	350	1	0	0	1	0	0	0
P098	0	0	.	.	.	.	.	.	.	.	.
P099	0	0	.	.	.	.	.	.	.	.	.
P100	0	0	.	.	.	.	.	.	.	.	.
P101	0	0	.	.	.	.	.	.	.	.	.
P102	0	0	.	.	.	.	.	.	.	.	.
P103	4	5	560	560	1	0	0	0	0	0	0
P104	0	0	.	.	.	.	.	.	.	.	.
P105	6	5	760	760	1	0	0	0	0	0	0
P106	2	4	271	271	1	0	0	0	0	0	0
P107	4	5	620	620	0	0	0	0	0	0	0
P108	6	5	571	571	1	0	0	1	0	0	0
P109	0	0	.	.	.	.	.	.	.	.	.
P110	0	0	.	.	.	.	.	.	.	.	.
P111	2	5	661	661	1	0	0	0	0	0	0
P112	0	0	.	.	.	.	.	.	.	.	.
P113	6	5	751	751	1	1	1	1	1	0	0
P114	6	5	720	720	0	0	0	0	0	0	0
P115	0	0	.	.	.	.	.	.	.	.	.
P116	0	0	.	.	.	.	.	.	.	.	.
P117	0	0	.	.	.	.	.	.	.	.	.
P118	6	5	530	530	1	1	0	1	0	0	0
P119	0	0	.	.	.	.	.	.	.	.	.
P120	5	5	731	731	0	0	0	0	0	0	0
P121	0	0	.	.	.	.	.	.	.	.	.
P122	0	0	.	.	.	.	.	.	.	.	.
P123	0	0	.	.	.	.	.	.	.	.	.
P124	6	5	360	360	0	0	0	0	0	0	0
P125	6	5	561	561	1	1	0	1	1	0	0
P126	0	0	.	.	.	.	.	.	.	.	.
P127	0	0	.	.	.	.	.	.	.	.	.
P128	0	0	.	.	.	.	.	.	.	.	.
P129	0	0	.	.	.	.	.	.	.	.	.
P130	0	0	.	.	.	.	.	.	.	.	.
P131	0	0	.	.	.	.	.	.	.	.	.
P132	0	0	.	.	.	.	.	.	.	.	.
P133	0	0	.	.	.	.	.	.	.	.	.
P134	4	4	531	531	0	0	0	0	0	0	0
P135	6	5	760	760	1	0	0	0	0	0	0
P136	0	0	.	.	.	.	.	.	.	.	.
P137	0	0	.	.	.	.	.	.	.	.	.
P138	4	4	531	531	0	0	0	0	0	0	0
P139	0	0	.	.	.	.	.	.	.	.	.
P140	0	0	.	.	.	.	.	.	.	.	.
P141	0	0	.	.	.	.	.	.	.	.	.
P142	0	0	.	.	.	.	.	.	.	.	.
P143	0	0	.	.	.	.	.	.	.	.	.
P144	0	0	.	.	.	.	.	.	.	.	.
P145	0	0	.	.	.	.	.	.	.	.	.
P146	6	5	561	561	1	1	1	0	1	0	0
P147	0	0	.	.	.	.	.	.	.	.	.
P148	0	0	.	.	.	.	.	.	.	.	.
P149	0	0	.	.	.	.	.	.	.	.	.
P150	0	0	.	.	.	.	.	.	.	.	.
P151	0	0	.	.	.	.	.	.	.	.	.
P152	0	0	.	.	.	.	.	.	.	.	.
P153	0	0	.	.	.	.	.	.	.	.	.
P154	0	0	.	.	.	.	.	.	.	.	.
P155	0	0	.	.	.	.	.	.	.	.	.
P156	0	0	.	.	.	.	.	.	.	.	.
P157	6	5	760	760	0	0	0	0	0	0	0
P158	0	0	.	.	.	.	.	.	.	.	.
P159	0	0	.	.	.	.	.	.	.	.	.
P160	0	0	.	.	.	.	.	.	.	.	.
P161	0	0	.	.	.	.	.	.	.	.	.
P162	5	5	561	561	1	0	0	1	1	0	0
P163	0	0	.	.	.	.	.	.	.	.	.
P164	0	0	.	.	.	.	.	.	.	.	.
P165	0	0	.	.	.	.	.	.	.	.	.
P166	0	0	.	.	.	.	.	.	.	.	.
P167	6	5	271	271	1	1	0	1	0	0	0
P168	6	5	561	561	1	1	1	1	1	1	0
P169	5	5	530	530	0	0	0	0	0	0
P170	6	5	561	561	0	0	0	0	1	0	1
P171	6	5	561	561	1	0	0	0	1	0	0
P172	5	5	760	760	0	0	0	0	0	0	0
P173	0	0	.	.	.	.	.	.	.	.	.
P174	0	0	.	.	.	.	.	.	.	.	.
P175	6	5	530	530	1	0	0	0	0	0	0
P176	0	0	.	.	.	.	.	.	.	.	.
P177	0	0	.	.	.	.	.	.	.	.	.
P178	5	5	760	760	1	0	0	0	0	0	0
P179	6	5	351	351	0	0	0	1	1	0	0
P180	0	0	.	.	.	.	.	.	.	.	.
P181	6	5	661	661	0	0	0	0	0	0	0
P182	0	0	.	.	.	.	.	.	.	.	.
P183	0	0	.	.	.	.	.	.	.	.	.
P184	6	5	530	530	0	0	0	0	0	0	0
P185	6	5	760	760	1	0	0	0	0	0	0
P186	5	5	271	271	1	0	0	1	0	0	0
P187	5	5	360	360	1	1	1	0	0	0	0
P188	5	4	760	760	1	0	0	0	0	0	0
P189	2	5	271	271	1	0	0	1	0	0	0
P190	6	5	271	271	1	0	0	1	0	0	0
P191	0	0	.	.	.	.	.	.	.	.	.
P192	0	0	.	.	.	.	.	.	.	.	.
P193	0	0	.	.	.	.	.	.	.	.	.
P194	6	5	561	561	0	0	0	0	1	0	0
P195	0	0	.	.	.	.	.	.	.	.	.
P196	6	5	661	661	0	0	0	0	0	0	0
P197	0	0	.	.	.	.	.	.	.	.	.
P198	6	5	721	721	0	0	0	0	0	0	0
P199	6	5	721	721	0	0	0	0	0	0	0
P200	0	0	.	.	.	.	.	.	.	.	.
P201	0	0	.	.	.	.	.	.	.	.	.
P202	0	0	.	.	.	.	.	.	.	.	.
P203	0	0	.	.	.	.	.	.	.	.	.
P204	6	5	531	531	1	0	0	0	0	0	0
P205	0	0	.	.	.	.	.	.	.	.	.
P206	0	0	.	.	.	.	.	.	.	.	.
P207	6	5	661	661	0	0	0	0	0	0	0
P208	5	5	620	620	0	0	0	0	0	0	0
P209	0	0	.	.	.	.	.	.	.	.	.
P210	0	0	.	.	.	.	.	.	.	.	.
P211	0	0	.	.	.	.	.	.	.	.	.
P212	0	0	.	.	.	.	.	.	.	.	.
P213	0	0	.	.	.	.	.	.	.	.	.
P214	0	0	.	.	.	.	.	.	.	.	.
P215	4	5	530	530	0	0	0	0	0	0	0
P216	6	5	531	531	0	0	0	0	0	0	0
P217	0	0	.	.	.	.	.	.	.	.	.
P218	6	5	620	620	0	0	0	0	0	0	0
P219	6	5	721	721	0	0	0	0	0	0	0
P220	0	0	.	.	.	.	.	.	.	.	.
P221	0	0	.	.	.	.	.	.	.	.	.
P222	0	0	.	.	.	.	.	.	.	.	.
P223	0	0	.	.	.	.	.	.	.	.	.
P224	0	0	.	.	.	.	.	.	.	.	.
P225	0	0	.	.	.	.	.	.	.	.	.
P226	0	0	.	.	.	.	.	.	.	.	.
P227	0	0	.	.	.	.	.	.	.	.	.
P228	0	0	.	.	.	.	.	.	.	.	.
P229	0	0	.	.	.	.	.	.	.	.	.
P230	0	0	.	.	.	.	.	.	.	.	.
P231	5	5	620	620	0	0	0	0	0	0	0
P232	0	0	.	.	.	.	.	.	.	.	.
P233	0	0	.	.	.	.	.	.	.	.	.
P234	0	0	.	.	.	.	.	.	.	.	.
P235	6	5	561	561	1	0	0	0	1	0	0
P236	0	0	.	.	.	.	.	.	.	.	.
P237	5	5	771	771	0	0	0	0	0	0	0
P238	0	0	.	.	.	.	.	.	.	.	.
P239	0	0	.	.	.	.	.	.	.	.	.
P240	5	5	511	511	1	0	0	0	0	0	0
P241	5	5	531	531	0	0	0	0	0	0	0
P242	0	0	.	.	.	.	.	.	.	.	.
P243	0	0	.	.	.	.	.	.	.	.	.
P244	5	5	560	560	1	0	0	1	0	0	0
P245	0	0	.	.	.	.	.	.	.	.	.
P246	6	5	731	731	0	0	0	0	0	0	0
P247	6	5	771	771	0	0	0	1	0	0	0
P248	2	5	561	561	0	0	0	0	1	0	1
P249	6	5	271	271	1	0	0	1	0	0	0
P250	6	5	731	731	0	0	0	0	1	0	0
P251	0	0	.	.	.	.	.	.	.	.	.
P252	0	0	.	.	.	.	.	.	.	.	.
P253	0	0	.	.	.	.	.	.	.	.	.
P254	0	0	.	.	.	.	.	.	.	.	.
P255	0	0	.	.	.	.	.	.	.	.	.
P256	4	4	531	531	1	0	0	0	0	0	0
P257	5	5	510	510	0	0	0	0	0	0	0
P258	2	5	760	760	1	0	0	0	0	0	0
P259	5	5	771	771	0	0	0	0	0	0	0
P260	0	0	.	.	.	.	.	.	.	.	.
P261	5	5	620	620	0	0	0	0	0	0	0
P262	5	5	721	721	0	0	0	0	0	0	0
P263	0	0	.	.	.	.	.	.	.	.	.
P264	0	0	.	.	.	.	.	.	.	.	.
P265	5	5	661	661	0	0	0	0	0	0	0
P266	0	0	.	.	.	.	.	.	.	.	.
P267	0	0	.	.	.	.	.	.	.	.	.
P268	0	0	.	.	.	.	.	.	.	.	.
P269	6	5	531	531	1	0	0	0	0	0	0
P270	6	5	360	360	1	0	0	0	0	0	0
P271	0	0	.	.	.	.	.	.	.	.	.
P272	5	5	571	571	0	0	0	0	1	0	0
P273	0	0	.	.	.	.	.	.	.	.	.
P274	0	0	.	.	.	.	.	.	.	.	.
P275	0	0	.	.	.	.	.	.	.	.	.
P276	4	4	561	561	1	1	1	1	1	0	0
P277	5	5	760	760	1	0	0	0	0	0	0
P278	5	5	721	721	1	0	0	0	0	0	0
P279	6	5	561	561	1	0	0	0	1	0	0
P280	6	5	261	261	1	0	0	1	0	0	0
P281	6	5	561	561	0	0	0	0	1	0	0
P282	0	0	.	.	.	.	.	.	.	.	.
P283	0	0	.	.	.	.	.	.	.	.	.
P284	0	0	.	.	.	.	.	.	.	.	.
P285	0	0	.	.	.	.	.	.	.	.	.
P286	0	0	.	.	.	.	.	.	.	.	.
P287	0	0	.	.	.	.	.	.	.	.	.
P288	4	4	760	760	0	0	0	0	0	0	0
P289	0	0	.	.	.	.	.	.	.	.	.
P290	0	0	.	.	.	.	.	.	.	.	.
P291	0	0	.	.	.	.	.	.	.	.	.
P292	5	5	371	371	1	1	1	1	1	0	0
P293	0	0	.	.	.	.	.	.	.	.	.
P294	6	5	511	511	0	0	0	0	0	0	0
P295	0	0	.	.	.	.	.	.	.	.	.
P296	6	5	561	561	1	0	0	0	1	0	0
P297	5	5	721	721	0	0	0	0	0	0	0
P298	6	5	561	561	1	0	0	1	0	0	0
P299	0	0	.	.	.	.	.	.	.	.	.
P300	0	0	.	.	.	.	.	.	.	.	.
P301	4	5	361	361	0	0	0	0	0	0	0
P302	0	0	.	.	.	.	.	.	.	.	.
P303	0	0	.	.	.	.	.	.	.	.	.
P304	0	0	.	.	.	.	.	.	.	.	.
P305	6	7	661	661	0	0	0	0	0	0	1
P306	0	0	.	.	.	.	.	.	.	.	.
P307	0	0	.	.	.	.	.	.	.	.	.
P308	0	0	.	.	.	.	.	.	.	.	.
P309	0	0	.	.	.	.	.	.	.	.	.
P310	4	4	561	561	0	0	0	0	0	0	0
P311	0	0	.	.	.	.	.	.	.	.	.
P312	0	0	.	.	.	.	.	.	.	.	.
P313	5	5	530	530	0	0	0	0	0	0	0
P314	3	4	271	271	1	0	0	0	0	0	0
P315	0	0	.	.	.	.	.	.	.	.	.
P316	5	6	561	561	1	1	0	1	1	0	0
P317	0	0	.	.	.	.	.	.	.	.	.
P318	0	0	.	.	.	.	.	.	.	.	.
P319	5	5	661	661	1	0	0	0	0	0	0
P320	0	0	.	.	.	.	.	.	.	.	.
P321	0	0	.	.	.	.	.	.	.	.	.
P322	0	0	.	.	.	.	.	.	.	.	.
P323	0	0	.	.	.	.	.	.	.	.	.
P324	0	0	.	.	.	.	.	.	.	.	.
P325	0	0	.	.	.	.	.	.	.	.	.
P326	0	0	.	.	.	.	.	.	.	.	.
P327	0	0	.	.	.	.	.	.	.	.	.
P328	0	0	.	.	.	.	.	.	.	.	.
P329	0	0	.	.	.	.	.	.	.	.	.
P330	4	4	721	721	0	0	0	0	0	0	0
P331	5	6	620	620	0	0	0	0	0	0	0
P332	0	0	.	.	.	.	.	.	.	.	.
P333	4	5	620	620	0	0	0	0	0	0	0
P334	2	0	E. coli	.	.	.	.	.	.	.	.
P335	0	0	.	.	.	.	.	.	.	.	.
P336	0	0	.	.	.	.	.	.	.	.	.
P337	2	0	E. coli	.	.	.	.	.	.	.	.
P338	0	0	.	.	.	.	.	.	.	.	.
P339	0	0	.	.	.	.	.	.	.	.	.
P340	0	0	.	.	.	.	.	.	.	.	.
P342	7	7	361	361	0	0	0	0	0	0	0
P343	0	0	.	.	.	.	.	.	.	.	.
P344	0	0	.	.	.	.	.	.	.	.	.
P345	0	0	.	.	.	.	.	.	.	.	.
P346	6	5	760	760	0	0	0	0	0	0	0
P347	7	5	760	760	0	0	0	0	0	0	0
P348	0	0	.	.	.	.	.	.	.	.	.
P349	6	0	321	.	.	.	.	.	.	.	.
P350	0	0	.	.	.	.	.	.	.	.	.
P351	0	0	.	.	.	.	.	.	.	.	.
P352	0	0	.	.	.	.	.	.	.	.	.
P353	3	3	761	761	1	0	0	1	0	0	0
P354	0	0	.	.	.	.	.	.	.	.	.
P355	6	7	530	530	0	0	0	0	0	0	0
P356	4	5	620	620	1	0	0	0	0	0	0
P358	0	0	.	.	.	.	.	.	.	.	.
P359	3	3	351	351	1	0	0	1	1	0	0
P360	4	5	361	361	1	0	0	1	0	0	0
P361	0	0	.	.	.	.	.	.	.	.	.
P362	0	0	.	.	.	.	.	.	.	.	.
P364	0	0	.	.	.	.	.	.	.	.	.
P365	6	7	131	131	1	0	0	0	0	0	0
P366	6	6	261	261	0	0	0	0	0	0	0
P367	0	0	.	.	.	.	.	.	.	.	.
P369	0	0	.	.	.	.	.	.	.	.	.
P370	0	0	.	.	.	.	.	.	.	.	.
P371	0	0	.	.	.	.	.	.	.	.	.
P372	0	0	.	.	.	.	.	.	.	.	.
P373	0	0	.	.	.	.	.	.	.	.	.
P374	0	0	.	.	.	.	.	.	.	.	.
P375	4	5	561	561	1	0	0	1	0	0	0
P376	0	4	ND	771	0	0	0	0	0	0	0
P377	0	0	.	.	.	.	.	.	.	.	.
P378	0	0	.	.	.	.	.	.	.	.	.
P380	0	0	.	.	.	.	.	.	.	.	.
P381	0	0	.	.	.	.	.	.	.	.	.
P382	0	0	.	.	.	.	.	.	.	.	.
P383	0	0	.	.	.	.	.	.	.	.	.
P384	4	4	361	361	0	0	0	0	0	0	0
P385	7	7	771	771	0	0	0	0	0	0	0
P386	0	0	.	.	.	.	.	.	.	.	.
P387	6	5	620	620	1	0	0	0	0	0	0
P388	0	0	.	.	.	.	.	.	.	.	.
P390	0	2	ND	760	1	1	1	1	0	0	0
P391	0	0	.	.	.	.	.	.	.	.	.
P392	0	0	.	.	.	.	.	.	.	.	.
P393	0	2	ND	360	0	0	0	0	0	0	0
P394	5	7	531	531	0	0	0	0	0	0	0
P396	4	5	561	561	1	0	0	0	1	0	0
P397	6	7	500	500 & 561	1	1	1	1	1	0	0
P398	0	0	.	.	.	.	.	.	.	.	.
P399	0	0	.	.	.	.	.	.	.	.	.
P401	0	0	.	.	.	.	.	.	.	.	.
P402	0	0	.	.	.	.	.	.	.	.	.
P403	0	2	ND	261	1	0	0	1	0	0	0
P404	7	7	620	620	0	0	0	0	0	0	0
P405	5	6	520	520	0	0	0	0	0	0	0
P406	7	7	761	761	0	0	0	0	0	0	0
P407	0	0	.	.	.	.	.	.	.	.	.
P408	0	0	.	.	.	.	.	.	.	.	.
P409	5	6	561	561	0	0	0	0	1	0	0
P410	0	0	.	.	.	.	.	.	.	.	.
P411	0	0	.	.	.	.	.	.	.	.	.
P412	0	0	.	.	.	.	.	.	.	.	.
P413	0	0	.	.	.	.	.	.	.	.	.
P414	0	0	.	.	.	.	.	.	.	.	.
P415	3	5	561	561	1	0	0	0	1	0	0
P416	5	5	520	520	0	0	0	0	0	0	0
P417	0	0	.	.	.	.	.	.	.	.	.
P418	3	3	760	760	0	0	0	0	0	0	0
P419	0	0	.	.	.	.	.	.	.	.	.
P420	0	2	ND	510	0	0	0	0	0	0	0
P421	5	6	661	661	0	0	0	0	0	0	0
P422	0	0	.	.	.	.	.	.	.	.	.
P423	6	6	351	351	0	0	0	0	0	0	0
P424	6	6	530	530	0	0	0	0	0	0	1
P425	0	0	.	.	.	.	.	.	.	.	.
P426	6	7	561	561	1	1	0	0	1	0	0
P427	4	4	261	261	1	1	1	0	0	0	0
P429	3	6	560	560	1	0	0	1	0	0	0
P430	4	4	361	361	0	0	0	0	0	0	0
P431	0	2	ND	561	1	0	0	1	0	0	0
P432	0	0	.	.	.	.	.	.	.	.	.
P433	6	6	551	551	0	0	0	0	0	0	0
P434	5	6	530	530	0	0	0	0	0	0	0
P435	6	6	661	661	0	0	0	0	0	0	0
P436	0	0	.	.	.	.	.	.	.	.	.
P437	3	0	671	.	.	.	.	.	.	.	.
P438	0	0	.	.	.	.	.	.	.	.	.
P439	0	0	.	.	.	.	.	.	.	.	.
P440	0	0	.	.	.	.	.	.	.	.	.
P441	0	0	.	.	.	.	.	.	.	.	.
P442	6	7	531	531	1	0	0	0	0	0	0
P443	0	0	.	.	.	.	.	.	.	.	.
P444	0	0	.	.	.	.	.	.	.	.	.
P445	0	2	ND	261	0	0	0	0	0	0	0
P446	0	0	.	.	.	.	.	.	.	.	.
P447	0	0	.	.	.	.	.	.	.	.	.
P448	0	0	.	.	.	.	.	.	.	.	.
P449	0	0	.	.	.	.	.	.	.	.	.
P450	0	0	.	.	.	.	.	.	.	.	.
P451	6	5	260	260	1	0	0	1	0	0	0
P452	0	0	.	.	.	.	.	.	.	.	.
P453	0	0	.	.	.	.	.	.	.	.	.
P454	0	2	ND	620	1	0	0	0	0	0	0
P455	0	0	.	.	.	.	.	.	.	.	.
P456	0	0	.	.	.	.	.	.	.	.	.
P457	0	0	.	.	.	.	.	.	.	.	.
P458	0	2	ND	260	0	0	0	0	0	0	0
P459	0	0	.	.	.	.	.	.	.	.	.
P460	0	0	.	.	.	.	.	.	.	.	.
P461	5	5	351	351	0	0	0	0	0	0	0
P462	0	0	.	.	.	.	.	.	.	.	.
P463	0	0	.	.	.	.	.	.	.	.	.
P464	3	4	361	361	0	0	0	0	0	0	0
P465	3	3	531	531	0	0	0	0	0	0	0
P466	0	0	.	.	.	.	.	.	.	.	.
P467	0	0	.	.	.	.	.	.	.	.	.
P468	0	0	.	.	.	.	.	.	.	.	.
P469	0	0	.	.	.	.	.	.	.	.	.
P470	6	4	630	630	1	0	0	0	0	0	0
P471	0	2	ND	761	0	0	0	0	0	0	0
P472	4	0	E. coli	.	.	.	.	.	.	.	.
P473	0	0	.	.	.	.	.	.	.	.	.
P474	0	0	.	.	.	.	.	.	.	.	.
P475	0	0	.	.	.	.	.	.	.	.	.
P476	4	5	231	231	1	0	0	1	0	0	0
P477	0	0	.	.	.	.	.	.	.	.	.
P478	0	0	.	.	.	.	.	.	.	.	.
P479	0	0	.	.	.	.	.	.	.	.	.
P480	2	5	530	530	0	0	0	0	0	0	0
P481	5	6	620	620	0	0	0	0	0	0	0
P482	0	0	.	.	.	.	.	.	.	.	.
P483	0	0	.	.	.	.	.	.	.	.	.
P484	0	0	.	.	.	.	.	.	.	.	.
P485	3	5	521	521	1	0	0	1	1	0	0
P486	0	5	561	561	1	0	0	1	1	0	0
P487	0	0	.	.	.	.	.	.	.	.	.
P488	0	0	.	.	.	.	.	.	.	.	.
P489	3	0	631	.	.	.	.	.	.	.	.
P490	0	0	.	.	.	.	.	.	.	.	.
P491	7	7	760	760	1	0	0	0	0	0	0
P492	0	0	.	.	.	.	.	.	.	.	.
P493	4	6	541	541	0	0	0	0	0	0	0
P494	0	0	.	.	.	.	.	.	.	.	.
P495	5	6	271	271	1	0	0	0	0	0	0
P496	0	0	.	.	.	.	.	.	.	.	.
P497	7	7	561	561	0	0	0	0	1	0	0
P498	0	0	.	.	.	.	.	.	.	.	.
P499	4	4	721	721	0	0	0	0	0	0	0
P500	3	4	360	360	0	0	0	0	0	0	0
P501	0	0	.	.	.	.	.	.	.	.	.
P502	0	0	.	.	.	.	.	.	.	.	.
P503	4	5	521	521	1	0	0	1	1	0	0
P504	7	7	560	560	1	0	0	0	0	0	0
P505	0	0	.	.	.	.	.	.	.	.	.
P506	0	0	.	.	.	.	.	.	.	.	.
P507	0	0	.	.	.	.	.	.	.	.	.
P508	0	0	.	.	.	.	.	.	.	.	.
P509	0	0	.	.	.	.	.	.	.	.	.
